# Supplementary material for: Dynamic matrices with DNA-encoded viscoelasticity for cell and organoid culture
Source: Nat Nanotechnol. 2023 Aug 7;18(12):1463–73. doi: 10.1038/s41565-023-01483-3 (PMC10716043; doi:10.1038/s41565-023-01483-3)
Supplement: Supplementary file 3 — DNA sequences, cost estimation and abbreviations. [file 41565_2023_1483_MOESM3_ESM.xlsx]

## Sheet: DNA seq.
	#	Anchor strand	Length [nt]
	1	/5Acryd/GACGGCTCATAAGGCTCTAATC	22
	#	Single-splint crosslinker library	Length [nt]
	2	GATTAGAGCCTTATGAGCCGTCGATTAGAGCCTTATGAGCCGTC	44
	#	1-splint library (CCL-1)	Length [nt]
	3a	TTAGTCAGTGTCCCGATTAGAGCCTTATGAGCCGTC	36
	3b	GGGACACTGACTAAGATTAGAGCCTTATGAGCCGTC	36
	#	4-splint library (CCL-4) (SRC-14nt)	Length [nt]
	4a	TTAGTCANTGTCCCGATTAGAGCCTTATGAGCCGTC	36
	4b	GGGACANTGACTAAGATTAGAGCCTTATGAGCCGTC	36
	#	16-splint library (CCL-16)	Length [nt]
	5a	TTAGTNAGTNTCCCGATTAGAGCCTTATGAGCCGTC	36
	5b	GGGANACTNACTAAGATTAGAGCCTTATGAGCCGTC	36
	#	64-splint library (CCL-64)	Length [nt]
	6a	TTAGTNANTNTCCCGATTAGAGCCTTATGAGCCGTC	36
	6b	GGGANANTNACTAAGATTAGAGCCTTATGAGCCGTC	36
	#	256-splint library (CCL-256)	Length [nt]
	7a	TTAGTNANTNTNCCGATTAGAGCCTTATGAGCCGTC	36
	7b	GGNANANTNACTAAGATTAGAGCCTTATGAGCCGTC	36
	#	18nt 4-splint library (SRC-18nt)	Length [nt]
	8a	GTTTAGTCANTGTCCCGTGATTAGAGCCTTATGAGCCGTC	40
	8b	ACGGGACANTGACTAAACGATTAGAGCCTTATGAGCCGTC	40
	#	12nt 4-splint library (SRC-12nt)	Length [nt]
	9a	TAGTCANTGTCCGATTAGAGCCTTATGAGCCGTC	34
	9b	GGACANTGACTAGATTAGAGCCTTATGAGCCGTC	34
	#	10nt 4-splint library (SRC-10nt)	Length [nt]
	10a	AGTCANTGTCGATTAGAGCCTTATGAGCCGTC	32
	10b	GACANTGACTGATTAGAGCCTTATGAGCCGTC	32
	#	8nt 4-splint library (SRC-8nt)	Length [nt]
	11a	GTCANTGTGATTAGAGCCTTATGAGCCGTC	30
	11b	ACANTGACGATTAGAGCCTTATGAGCCGTC	30
	#	6nt 4-splint library (SRC-6nt)	Length [nt]
	12a	TCANTGGATTAGAGCCTTATGAGCCGTC	28
	12b	CANTGAGATTAGAGCCTTATGAGCCGTC	28
	#	FRET probe	Length [nt]
	13a	/Cy5/CCGAGGACTGAGGGTTTTAGGAGTTGGTCTATAATCATGG	40
	13b	AGACCAACTCCTAAAACCCTCAGTCCTCGG/IAbRQSp/	30
	#	Heat-activated blocking strands (converts CCL-4 into a HAC)	Length [nt]
	14a	AAGACANTGACTGT	14
	14b	ACAGTCANTGTCTT	14
	#	Heat-activated blocking strands (converts CCL-64 into a HAC)	Length [nt]
	15a	AAGANANTNACTGT	14
	15b	ACAGTNANTNTCTT	14
	#	6-FAM 5'-end modified strand	Length [nt]
	16	/56-FAM/AAGAGTACAGTCCAGATTAGAGCCTTATGAGCCGTC	36
	#	Directly-grafted 64-splint library (CCL-64)	Length [nt]
	17a	/5Acryd/TTAGTNANTNTCCC	14
	17b	/5Acryd/GGGANANTNACTAA	14

## Sheet: Abbrev.
		Abbreviation	Definition
		3D	Three-dimensional
		AA	Polyacrylamide
		AF4-LS	Asymmetrical flow field-flow fractionation with light scattering detection
		CCL	Combinatorial crosslinker library
		CGC	Critical gelation concentrations
		DyNAtrix	Dynamic DNA-crosslinked matrix (DyNAtrix)
		ECM	Extracellular matrix
		F1+2	Prothrombin fragment 1+2
		FBS	Fetal bovine serum
		HAC	Heat-activated crosslinker
		hiPSC	Human induced pluripotent stem cell
		hTSC	Human trophoblast stem cell
		MDa	Megadalton
		MDCK	Madin-Darby canine kidney
		MSC	Mesenchymal stem cell
		NMR	Nuclear magnetic resonance
		PF4	Platelet factor 4
		RGD	Arginylglycylaspartic acid
		SRC	Stress-relaxation crosslinker
		UHMW	Ultra-high molecular weight
