# Supplementary material for: Dynamic matrices with DNA-encoded viscoelasticity for cell and organoid culture
Source: Nat Nanotechnol. 2023 Aug 7;18(12):1463–73. doi: 10.1038/s41565-023-01483-3 (PMC10716043; doi:10.1038/s41565-023-01483-3)
Supplement: Supplementary file 8 — Thermodynamic prediction of the combinatorial crosslinker libraries. [file 41565_2023_1483_MOESM8_ESM.ipynb]

# %% [code]
#########Plotting for 4 ambigious bases################

from nupack import *
from array import *
import numpy as np
import seaborn as sns
import math
import matplotlib.pylab as plt
plt.style.use("seaborn")


#Generate sequences below
#declaring bases and their complements
basesense= ['A','C','G','T']
baseanti= ['T','G','C','A']

#function to compute strands
def senseconcat(m,n,o,p):
    return ("TTAGT"+ basesense[m]+"A"+basesense[n]+"T"+basesense[o]+"T"+basesense[p]+"CC")
def anticoncat(m,n,o,p):
    return ("GG"+ baseanti[p]+"A"+baseanti[o]+"A"+baseanti[n]+"T"+baseanti[m]+"ACTAA")

def mfe(m,n):
    a = Strand(m, name='a')
    b = Strand(n, name='b')
    #a = Strand('GGCTGGTTTCTGCTCTCTAGTTCGCGAGGTGCAATCTCCTATC', name='a')
    #b = Strand('GTCTGGGATGCTGGATACTGAACCTAGAGAGCAGAAACCAGCC', name='b')
    # Define the complex of interest 
    crosslink = Complex([a, b])
    # Define the complex set to contain only one complex
    mfe_set = ComplexSet(strands={a: 1.464e-7, b: 1.464e-7}, complexes=SetSpec(max_size=0, include=[crosslink]))
    my_result = complex_analysis(mfe_set, compute=['mfe'], model=hydrogel_model)
    for plex, result in my_result.complexes.items():
        val= result.mfe[0].energy
    return val
    
    
    
#declare empty lists
seq_key=[]
seq_sense=[]
seq_anti=[]
sequence=[]
mfe_compute=np.zeros((256,256), dtype=float)
boltz_compute=np.zeros((256,256), dtype=float)
pop_compute=np.zeros((256,256), dtype=float)
#print (mfe_compute)


#reference sequence provided by Elisha EK320 and EK321
#senseNN= "TTAGTNANTNTNCCGATTAGAGCCTTATGAGCCGTC"
#antiNN= "GGNANANTNACTAAGATTAGAGCCTTATGAGCCGTC"

#generating 3 lists of seperate identifier, sense strand and antisense strand
for i in range(4):
    for j in range(4):
        for k in range(4):
            for l in range(4):
                seq_key.append(1000*(i+1)+100*(j+1)+10*(k+1)+(l+1))
                seq_sense.append(senseconcat(i,j,k,l))
                seq_anti.append(anticoncat(i,j,k,l)) 
                
      
       
#print (seq_key[0], seq_sense[0], seq_anti[0])

#NUPACK simulations start here
# Define physical model 
hydrogel_model = Model(material='dna', celsius=20, sodium= 0.15, magnesium=0)

# Calculate MFE values
for x in range(256):
    for y in range(256):
        mfe_compute[x][y]=mfe(seq_sense[x],seq_anti[y])
numpy.savetxt("MFEvalues256X256.csv",mfe_compute , delimiter=",")        
# Calculate Boltzmann distribution values
for x in range(256):
    for y in range(256):
        boltz_compute[x][y]=math.exp(-1.7167*mfe_compute[x][y])
numpy.savetxt("BoltzmannDistvalues256X256.csv", boltz_compute, delimiter=",")         
# Calculate normalized Boltzmann distribution
pop_vert=np.sum(boltz_compute, axis=1)
pop_hor=np.sum(boltz_compute, axis=0)
for x in range(256):
    for y in range(256):
        pop_compute[x][y]=(boltz_compute[x][y]/pop_vert[x])*100
numpy.savetxt("NormBoltzmannDistvalues256X256.csv", pop_compute, delimiter=",")


# %% [code]
#########Plotting for 3 ambigious bases################
from nupack import *
from array import *
import numpy as np
import seaborn as sns
import math
import matplotlib.pylab as plt
plt.style.use("seaborn")


#Generate sequences below
#declaring bases and their complements
basesense= ['A','C','G','T']
baseanti= ['T','G','C','A']

#function to compute strands
def senseconcat(m,n,o):
    return ("TTAGT"+ basesense[m]+"A"+basesense[n]+"T"+basesense[o]+"TCCC")
def anticoncat(m,n,o):
    return ("GGGA"+baseanti[o]+"A"+baseanti[n]+"T"+baseanti[m]+"ACTAA")

def mfe(m,n):
    a = Strand(m, name='a')
    b = Strand(n, name='b')
    #a = Strand('GGCTGGTTTCTGCTCTCTAGTTCGCGAGGTGCAATCTCCTATC', name='a')
    #b = Strand('GTCTGGGATGCTGGATACTGAACCTAGAGAGCAGAAACCAGCC', name='b')
    # Define the complex of interest 
    crosslink = Complex([a, b])
    # Define the complex set to contain only one complex
    mfe_set = ComplexSet(strands={a: 5.859e-7, b: 5.859e-7}, complexes=SetSpec(max_size=0, include=[crosslink]))
    my_result = complex_analysis(mfe_set, compute=['mfe'], model=hydrogel_model)
    for plex, result in my_result.complexes.items():
        val= result.mfe[0].energy
    return val
    
    
    
#declare empty lists
seq_key=[]
seq_sense=[]
seq_anti=[]
sequence=[]
mfe_compute=np.zeros((64,64), dtype=float)
boltz_compute=np.zeros((64,64), dtype=float)
pop_compute=np.zeros((64,64), dtype=float)
#print (mfe_compute)


#reference sequence provided by Elisha EK316 and EK317
#senseNN= "TTAGTNANTNTCCCGATTAGAGCCTTATGAGCCGTC"
#antiNN= "GGGANANTNACTAAGATTAGAGCCTTATGAGCCGTC"

#generating 3 lists of seperate identifier, sense strand and antisense strand
for i in range(4):
    for j in range(4):
        for k in range(4):
            seq_key.append(100*(i+1)+10*(j+1)+(k+1))
            seq_sense.append(senseconcat(i,j,k))
            seq_anti.append(anticoncat(i,j,k)) 
                
      
       
#print (seq_key[0], seq_sense[0], seq_anti[0])

#NUPACK simulations start here
# Define physical model 
hydrogel_model = Model(material='dna', celsius=20, sodium= 0.15, magnesium=0)

# Calculate MFE values
for x in range(64):
    for y in range(64):
        mfe_compute[x][y]=mfe(seq_sense[x],seq_anti[y])
numpy.savetxt("MFEvalues64X64.csv",mfe_compute , delimiter=",")        
# Calculate Boltzmann distribution values
for x in range(64):
    for y in range(64):
        boltz_compute[x][y]=math.exp(-1.7167*mfe_compute[x][y])
numpy.savetxt("BoltzmannDistvalues64X64.csv", boltz_compute, delimiter=",")         
# Calculate normalized Boltzmann distribution
pop_vert=np.sum(boltz_compute, axis=1)
pop_hor=np.sum(boltz_compute, axis=0)
for x in range(64):
    for y in range(64):
        pop_compute[x][y]=(boltz_compute[x][y]/pop_vert[x])*100
numpy.savetxt("NormBoltzmannDistvalues64X64.csv", pop_compute, delimiter=",")


# %% [code]
#########Plotting for 2 ambigious bases################
from nupack import *
from array import *
import numpy as np
import seaborn as sns
import math
import matplotlib.pylab as plt
plt.style.use("seaborn")


#Generate sequences below
#declaring bases and their complements
basesense= ['A','C','G','T']
baseanti= ['T','G','C','A']

#function to compute strands
def senseconcat(x,y):
    return ("TTAGT"+ basesense[x]+"AGT"+basesense[y]+"TCCC")
def anticoncat(x,y):
    return ("GGGA"+ baseanti[y]+"ACT"+baseanti[x]+"ACTAA")

def mfe(m,n):
    a = Strand(m, name='a')
    b = Strand(n, name='b')
    #a = Strand('GGCTGGTTTCTGCTCTCTAGTTCGCGAGGTGCAATCTCCTATC', name='a')
    #b = Strand('GTCTGGGATGCTGGATACTGAACCTAGAGAGCAGAAACCAGCC', name='b')
    # Define the complex of interest 
    crosslink = Complex([a, b])
    # Define the complex set to contain only one complex
    mfe_set = ComplexSet(strands={a: 2.34375e-6, b: 2.34375e-6}, complexes=SetSpec(max_size=0, include=[crosslink]))
    my_result = complex_analysis(mfe_set, compute=['mfe'], model=hydrogel_model)
    for plex, result in my_result.complexes.items():
        val= result.mfe[0].energy
    return val
    
    
    
#declare empty lists
seq_key=[]
seq_sense=[]
seq_anti=[]
sequence=[]
mfe_compute=np.zeros((16,16), dtype=float)
boltz_compute=np.zeros((16,16), dtype=float)
pop_compute=np.zeros((16,16), dtype=float)
#print (mfe_compute)


#reference sequence provided by Elisha EK316 and EK317
#senseNN= "TTAGTNANTNTCCCGATTAGAGCCTTATGAGCCGTC"
#antiNN= "GGGANANTNACTAAGATTAGAGCCTTATGAGCCGTC"

#generating 3 lists of seperate identifier, sense strand and antisense strand
for i in range(4):
    for j in range(4):
       seq_key.append(10*(i+1)+(j+1))
       seq_sense.append(senseconcat(i,j))
       seq_anti.append(anticoncat(i,j))  
                
      
       
#print (seq_key[0], seq_sense[0], seq_anti[0])

#NUPACK simulations start here
# Define physical model 
hydrogel_model = Model(material='dna', celsius=20, sodium= 0.15, magnesium=0)

# Calculate MFE values
for x in range(16):
    for y in range(16):
        mfe_compute[x][y]=mfe(seq_sense[x],seq_anti[y])
numpy.savetxt("MFEvalues16X16.csv",mfe_compute , delimiter=",")        
# Calculate Boltzmann distribution values
for x in range(16):
    for y in range(16):
        boltz_compute[x][y]=math.exp(-1.7167*mfe_compute[x][y])
numpy.savetxt("BoltzmannDistvalues16X16.csv", boltz_compute, delimiter=",")         
# Calculate normalized Boltzmann distribution
pop_vert=np.sum(boltz_compute, axis=1)
pop_hor=np.sum(boltz_compute, axis=0)
for x in range(16):
    for y in range(16):
        pop_compute[x][y]=(boltz_compute[x][y]/pop_vert[x])*100
numpy.savetxt("NormBoltzmannDistvalues16X16.csv", pop_compute, delimiter=",")


# %% [code]
#########Plotting for 1 ambigious bases################
from nupack import *
from array import *
import numpy as np
import seaborn as sns
import math
import matplotlib.pylab as plt
plt.style.use("seaborn")


#Generate sequences below
#declaring bases and their complements
basesense= ['A','C','G','T']
baseanti= ['T','G','C','A']

#function to compute strands
def senseconcat(x):
    return ("TTAGTCA"+ basesense[x]+"TGTCCC")
def anticoncat(x):
    return ("GGGACA"+ baseanti[x]+"TGACTAA")

def mfe(m,n):
    a = Strand(m, name='a')
    b = Strand(n, name='b')
    #a = Strand('GGCTGGTTTCTGCTCTCTAGTTCGCGAGGTGCAATCTCCTATC', name='a')
    #b = Strand('GTCTGGGATGCTGGATACTGAACCTAGAGAGCAGAAACCAGCC', name='b')
    # Define the complex of interest 
    crosslink = Complex([a, b])
    # Define the complex set to contain only one complex
    mfe_set = ComplexSet(strands={a: 9.375e-6, b: 9.375e-6}, complexes=SetSpec(max_size=0, include=[crosslink]))
    my_result = complex_analysis(mfe_set, compute=['mfe'], model=hydrogel_model)
    for plex, result in my_result.complexes.items():
        val= result.mfe[0].energy
    return val
    
    
    
#declare empty lists
seq_key=[]
seq_sense=[]
seq_anti=[]
sequence=[]
mfe_compute=np.zeros((4,4), dtype=float)
boltz_compute=np.zeros((4,4), dtype=float)
pop_compute=np.zeros((4,4), dtype=float)
#print (mfe_compute)


#reference sequence provided by Elisha EK318 and EK319
#senseNN= "TTAGTCANTGTCCCGATTAGAGCCTTATGAGCCGTC"
#antiNN= "GGGACANTGACTAAGATTAGAGCCTTATGAGCCGTC"

#generating 3 lists of seperate identifier, sense strand and antisense strand
for i in range(4):
       seq_key.append((i+1))
       seq_sense.append(senseconcat(i))
       seq_anti.append(anticoncat(i))  
                
      
       
#print (seq_key[0], seq_sense[0], seq_anti[0])

#NUPACK simulations start here
# Define physical model 
hydrogel_model = Model(material='dna', celsius=20, sodium= 0.15, magnesium=0)

# Calculate MFE values
for x in range(4):
    for y in range(4):
        mfe_compute[x][y]=mfe(seq_sense[x],seq_anti[y])
numpy.savetxt("MFEvalues4X4.csv",mfe_compute , delimiter=",")        
# Calculate Boltzmann distribution values
for x in range(4):
    for y in range(4):
        boltz_compute[x][y]=math.exp(-1.7167*mfe_compute[x][y])
numpy.savetxt("BoltzmannDistvaluess4X4.csv", boltz_compute, delimiter=",")         
# Calculate normalized Boltzmann distribution
pop_vert=np.sum(boltz_compute, axis=1)
pop_hor=np.sum(boltz_compute, axis=0)
for x in range(4):
    for y in range(4):
        pop_compute[x][y]=(boltz_compute[x][y]/pop_vert[x])*100
numpy.savetxt("NormBoltzmannDistvaluess4X4.csv", pop_compute, delimiter=",")


# %% [code]
#########Plotting for zero ambigious bases################
from nupack import *
from array import *
import numpy as np
import seaborn as sns
import math
import matplotlib.pylab as plt
plt.style.use("seaborn")


#Generate sequences below
#declaring bases and their complements
basesense= ['A','C','G','T']
baseanti= ['T','G','C','A']

#function to compute strands
def senseconcat(x):
    return ("TTAGTCA"+ basesense[x]+"TGTCCC")
def anticoncat(x):
    return ("GGGACA"+ baseanti[x]+"TGACTAA")

def mfe():
   
    a = Strand('TTAGTCAGTGTCCC', name='a')
    b = Strand('GGGACACTGACTAA', name='b')
    # Define the complex of interest 
    crosslink = Complex([a, b])
    # Define the complex set to contain only one complex
    mfe_set = ComplexSet(strands={a: 37.5e-6, b: 37.5e-6}, complexes=SetSpec(max_size=0, include=[crosslink]))
    my_result = complex_analysis(mfe_set, compute=['mfe'], model=hydrogel_model)
    for plex, result in my_result.complexes.items():
        val= result.mfe[0].energy
    return val
    
    
    
#declare empty lists
seq_key=[]
seq_sense=[]
seq_anti=[]
sequence=[]
mfe_compute=np.zeros((1,1), dtype=float)
boltz_compute=np.zeros((1,1), dtype=float)
pop_compute=np.zeros((1,1), dtype=float)
#print (mfe_compute)


#reference sequence provided by Elisha EK304 and EK305
#senseNN= "TTAGTCAGTGTCCCGATTAGAGCCTTATGAGCCGTC"
#antiNN= "GGGACACTGACTAAGATTAGAGCCTTATGAGCCGTC"
                


#NUPACK simulations start here
# Define physical model 
hydrogel_model = Model(material='dna', celsius=20, sodium= 0.15, magnesium=0)

# Calculate MFE values
for x in range(1):
    for y in range(1):
        mfe_compute[x][y]=mfe()
numpy.savetxt("MFEvalues1X1.csv",mfe_compute , delimiter=",")        
# Calculate Boltzmann distribution values
for x in range(1):
    for y in range(1):
        boltz_compute[x][y]=math.exp(-1.7167*mfe_compute[x][y])
numpy.savetxt("BoltzmannDistvaluess1X1.csv", boltz_compute, delimiter=",")         
# Calculate normalized Boltzmann distribution
pop_vert=np.sum(boltz_compute, axis=1)
pop_hor=np.sum(boltz_compute, axis=0)
for x in range(1):
    for y in range(1):
        pop_compute[x][y]=(boltz_compute[x][y]/pop_vert[x])*100
numpy.savetxt("NormBoltzmannDistvaluess1X1.csv", pop_compute, delimiter=",")


# %% [code]
#Printing a heatplot for MFE values
plt.figure(figsize=(1,1))
heat_map = sns.heatmap( mfe_compute, linewidth = 1 , annot = True, cmap='jet_r')
plt.title( "HeatMap showing MFE val ues of crosslinks with 0 ambigious base" )
plt.savefig('MFE1X1.tif')

# %% [code]
#Printing a heatplot for Boltzmann distribution values
plt.figure(figsize=(256,256))
heat_map = sns.heatmap( boltz_compute, linewidth = 1 , annot = True, cmap='jet')
plt.title( "HeatMap showing Boltzmann distribution values of crosslinks with 4 ambigious base" )
plt.savefig('BoltzDist256X256.tif')

# %% [code]
#Printing a heatplot for normalized Boltzmann distribution values
plt.figure(figsize=(1,1))
heat_map = sns.heatmap( pop_compute, linewidth = 1 , annot = True, cmap='jet')
plt.title( "HeatMap showing normalized Boltzmann distribution of crosslinks with 0 ambigious base" )
plt.savefig('NormalizedBoltzDist1X1.tif')


# %% [code]
