# Supplementary material for: Dynamic matrices with DNA-encoded viscoelasticity for cell and organoid culture
Source: Nat Nanotechnol. 2023 Aug 7;18(12):1463–73. doi: 10.1038/s41565-023-01483-3 (PMC10716043; doi:10.1038/s41565-023-01483-3)
Supplement: Supplementary file 9 — Code for the statistical simulation in Fig. 2a [file 41565_2023_1483_MOESM9_ESM.py]

#!/usr/bin/env python
# This program calculates the fraction of *intra*molecular x-links in a DNA-xlinked-hydrogel constructed by the A-A double splinted scheme 

import numpy as np
import matplotlib.pyplot as plt
from matplotlib.colors import LogNorm

#Input parameters
def input_parameters():
    Na = int(input("Number of anchor strands per polymer: "))
    Nx2 = 2*int(input("Number of distinct splint strand pairs: "))
    return Na, Nx2

#Generate random anchor strand distributions
def random_splints(Na, Nx2):
    all_splints = np.random.randint(0,Nx2,Na)
    #print("\nDistribution of splint strands:\n", all_splints)
    #print("\nEach number respresents one distinct splint strand. A splint stand with an *even* number N binds to a splint strand with number N+1 (e.g., 0 binds to 1, 4 binds to 5)")
    unique, counts = np.unique(all_splints, return_counts=True)
    unique = unique.tolist()
    counts = counts.tolist()
    for i in range(Nx2):
        if i >= len(unique):
            unique.insert(i,i)
            counts.insert(i,0)
        if i != unique[i]:
            unique.insert(i,i)
            counts.insert(i,0)
    return unique, counts

# Calculate the number of internal x-links, Ni
def internal_xlinks(unique, counts):
    Ni = 0  #Set starting value for intramolecular x-links
    for i in range(len(unique)//2):
        xlink_i = min([counts[i*2], counts[i*2+1]])
        Ni = Ni + xlink_i
    return Ni

def fraction(Ni, Na):
    f=Ni*2/Na
    return f

#Print output
def output(unique, counts, Ni, f):
    print("\nIndex of unique splint strand:\n", unique)
    print("\nCounts of each unique splint strand:\n", counts)
    print("\nMaximal number of *intra*molecular crosslinks:\n", Ni)
    print("\nFraction of anchor strands involved in intramolecular crosslinks:\n", f)

# Optional: Scan a whole range of different conditions and return a 3x3 matrix
def scan_conditions(N_Na, N_Nx, rep):
    # N_Na is a list of Na values to sample
    # N_Nx2 is a list of Nx2 values to sample
    # R is the number of repetitions for each condition
    N_Nx2 = [x * 2 for x in N_Nx]
    all_conditions=np.zeros((len(N_Na),len(N_Nx)))
    
    for g in range(len(N_Na)):
        for h in range(len(N_Nx)):
            f=[]
            for i in range(rep):
                unique, counts = random_splints(N_Na[g], N_Nx2[h])
                Ni = internal_xlinks(unique, counts)
                f.append(fraction(Ni, N_Na[g]))
            all_conditions[g,h]=np.mean(f)
    return all_conditions

def plot_figure(data):
    # Now plot and save the figure
    plot = plt.imshow(data, cmap='jet', interpolation='nearest', origin='lower', extent=[np.log2(N_Na.min()-0.25),np.log2(N_Na.max()),np.log2(N_Nx.min()-0.25),np.log2(N_Nx.max())])
    # Add a color bar:
    plt.colorbar(plot)
    # Set boundaries of color bar:
    plt.clim(0, 1);
    # Save figure to the desktop:
    figure = plot.get_figure()
    figure.savefig("/Users/elisha1/Desktop/heatmap.pdf")
    

if __name__ == "__main__":
    ##################################################################
    # May activate this block for generating only one individual value
    # Na, Nx2 = input_parameters()
    # unique, counts = random_splints(Na, Nx2)
    # Ni = internal_xlinks(unique, counts)
    # f = fraction(Ni, Na)
    # output(unique, counts, Ni, f)
    ##################################################################
    # Specify the number of anchor strand values that are of interest:
    # Either construct automatically...
    N_Na = np.logspace(0, 9, 37, base=2, dtype='int')
    print(N_Na)
    # ...or manually:
    # N_Na = [1, 2, 4, 8, 16, 32, 64, 128, 256, 512] 
    # Specify the number of splint strand pairs that are of interest:
    # Either construct automatically...
    N_Nx = np.logspace(0, 9, 37, base=2, dtype='int')
    print(N_Nx)
    # ...or manually:
    # N_Nx = [1, 2, 4, 8, 16, 32, 64, 128, 256, 512]
    # Specify the number of repetitions from which an  average value will be generated:
    rep = 100 #You may start with 10, then 100, then 1000 if necessary:
    # Call functions to test All combinations of Na and Nx values number of rep times:
    all_conditions = scan_conditions(N_Na, N_Nx, rep)
    # Output as print, csv, and PDF:
    print(all_conditions)
    np.savetxt("hydrogel-xlinks_test.csv", all_conditions, delimiter=",")
    plot_figure(all_conditions)
