# Supplementary material for: Dynamic matrices with DNA-encoded viscoelasticity for cell and organoid culture
Source: Nat Nanotechnol. 2023 Aug 7;18(12):1463–73. doi: 10.1038/s41565-023-01483-3 (PMC10716043; doi:10.1038/s41565-023-01483-3)
Supplement: Supplementary file 10 — Simulation results, rheological data, source data for Fig. 2d and thermodynamic prediction. [file 41565_2023_1483_MOESM10_ESM.xlsx]

## Sheet: Fig_2_a
0	0	0	0	0	0	0	0	0	0	0	0	0	0	0	0	0	0	0	0	0	0	0	0	0	0	0	0	0	0	0	0	0	0	0	0	0
0	0	0	0	0	0	0	0	0	0	0	0	0	0	0	0	0	0	0	0	0	0	0	0	0	0	0	0	0	0	0	0	0	0	0	0	0
0	0	0	0	0	0	0	0	0	0	0	0	0	0	0	0	0	0	0	0	0	0	0	0	0	0	0	0	0	0	0	0	0	0	0	0	0
0	0	0	0	0	0	0	0	0	0	0	0	0	0	0	0	0	0	0	0	0	0	0	0	0	0	0	0	0	0	0	0	0	0	0	0	0
0.57	0.57	0.45	0.51	0.25	0.2	0.22	0.14	0.17	0.07	0.08	0.09	0.08	0.06	0.06	0.04	0.02	0.03	0.02	0.01	0.02	0.01	0	0.03	0.01	0.01	0	0	0	0.01	0	0	0	0	0.01	0	0
0.51	0.56	0.44	0.44	0.3	0.25	0.23	0.15	0.13	0.09	0.12	0.09	0.08	0.04	0.03	0.02	0.02	0.01	0.04	0.04	0.01	0.03	0.02	0	0.02	0	0.02	0	0	0.01	0	0.01	0	0	0.01	0	0
0.53	0.56	0.48	0.51	0.22	0.23	0.2	0.11	0.1	0.18	0.1	0.06	0.02	0.07	0.07	0.04	0.02	0.03	0.03	0.02	0.01	0	0.01	0.01	0	0.01	0.02	0	0.01	0.01	0	0	0	0	0	0	0
0.46	0.5	0.48	0.52	0.366667	0.433333	0.4	0.286667	0.2	0.226667	0.18	0.133333	0.133333	0.126667	0.0733333	0.08	0.0733333	0.0933333	0.0266667	0.0333333	0.0333333	0.0333333	0.0333333	0.0466667	0.0133333	0.02	0.0133333	0.0133333	0	0	0	0.00666667	0	0	0.00666667	0.00666667	0
0.58	0.685	0.645	0.63	0.44	0.435	0.49	0.355	0.295	0.25	0.25	0.215	0.15	0.12	0.13	0.07	0.115	0.085	0.085	0.065	0.045	0.025	0.035	0.025	0.025	0.02	0.005	0.025	0.025	0	0	0	0.005	0.005	0	0	0.005
0.625	0.595	0.615	0.63	0.515	0.4	0.415	0.345	0.29	0.29	0.235	0.23	0.185	0.14	0.185	0.115	0.12	0.09	0.07	0.065	0.045	0.065	0.03	0.03	0.065	0.02	0.01	0.015	0.015	0.01	0	0.005	0.01	0	0.005	0	0.015
0.596	0.652	0.632	0.672	0.496	0.496	0.472	0.408	0.364	0.396	0.304	0.272	0.216	0.136	0.152	0.128	0.1	0.128	0.076	0.088	0.068	0.02	0.052	0.036	0.028	0.012	0.036	0.028	0.012	0.004	0.012	0.004	0.016	0.016	0.008	0.008	0.008
0.666667	0.7	0.73	0.71	0.543333	0.53	0.5	0.453333	0.373333	0.373333	0.343333	0.3	0.19	0.233333	0.18	0.146667	0.12	0.13	0.103333	0.08	0.0566667	0.0333333	0.06	0.0266667	0.0466667	0.0166667	0.0333333	0.0133333	0.00333333	0.0133333	0.01	0.0133333	0.00666667	0.00333333	0.00666667	0.01	0.00333333
0.7475	0.715	0.71	0.7375	0.6475	0.6075	0.62	0.555	0.445	0.4825	0.37	0.405	0.3125	0.2925	0.2725	0.2275	0.2	0.1525	0.1375	0.105	0.09	0.095	0.0675	0.08	0.04	0.0425	0.045	0.0375	0.0325	0.02	0.03	0.015	0.0125	0.0175	0.015	0.0175	0.0125
0.742222	0.708889	0.717778	0.706667	0.64	0.637778	0.653333	0.551111	0.533333	0.506667	0.46	0.375556	0.344444	0.335556	0.275556	0.224444	0.217778	0.188889	0.157778	0.153333	0.108889	0.0977778	0.0688889	0.0733333	0.06	0.0466667	0.0355556	0.0333333	0.04	0.0177778	0.00888889	0.0133333	0.0222222	0.00444444	0.00444444	0.00666667	0.00222222
0.745455	0.741818	0.765455	0.769091	0.656364	0.689091	0.632727	0.605455	0.534545	0.503636	0.490909	0.472727	0.401818	0.369091	0.332727	0.258182	0.261818	0.207273	0.190909	0.172727	0.147273	0.130909	0.105455	0.0781818	0.0781818	0.0545455	0.0509091	0.0345455	0.0345455	0.0345455	0.0236364	0.0272727	0.0181818	0.0181818	0.00909091	0.0163636	0.00727273
0.763077	0.809231	0.752308	0.786154	0.695385	0.667692	0.693846	0.583077	0.570769	0.56	0.515385	0.456923	0.444615	0.433846	0.364615	0.318462	0.261538	0.22	0.201538	0.176923	0.156923	0.135385	0.127692	0.101538	0.08	0.0723077	0.0676923	0.0415385	0.04	0.0307692	0.0323077	0.0184615	0.0353846	0.0215385	0.0230769	0.0138462	0.00923077
0.7775	0.7875	0.81125	0.80625	0.74875	0.71875	0.71	0.67875	0.64125	0.59875	0.585	0.54	0.45125	0.44125	0.39625	0.35875	0.3225	0.29125	0.24625	0.19875	0.1975	0.1725	0.13875	0.12625	0.11625	0.08125	0.07875	0.06125	0.045	0.04875	0.05125	0.03625	0.01875	0.03125	0.02875	0.015	0.01625
0.823158	0.813684	0.796842	0.803158	0.750526	0.730526	0.733684	0.697895	0.627368	0.627368	0.610526	0.571579	0.54	0.484211	0.429474	0.383158	0.361053	0.318947	0.287368	0.248421	0.208421	0.203158	0.145263	0.131579	0.132632	0.105263	0.0873684	0.0810526	0.0810526	0.0463158	0.0515789	0.0273684	0.0357895	0.0263158	0.0326316	0.0221053	0.0136842
0.847273	0.837273	0.839091	0.849091	0.779091	0.758182	0.786364	0.710909	0.675455	0.672727	0.628182	0.577273	0.545455	0.5	0.469091	0.446364	0.400909	0.34	0.322727	0.274545	0.24	0.204545	0.198182	0.190909	0.140909	0.119091	0.0972727	0.101818	0.0772727	0.0754545	0.0681818	0.0490909	0.04	0.0281818	0.0245455	0.0254545	0.02
0.843077	0.843077	0.810769	0.825385	0.766923	0.783077	0.782308	0.726154	0.694615	0.681538	0.670769	0.655385	0.580769	0.549231	0.532308	0.466923	0.409231	0.383846	0.356154	0.322308	0.274615	0.246923	0.2	0.200769	0.176154	0.151538	0.123846	0.113077	0.0915385	0.0738462	0.0615385	0.0538462	0.0484615	0.0407692	0.0346154	0.0261538	0.0215385
0.86625	0.869375	0.86125	0.8475	0.805	0.79	0.818125	0.761875	0.7375	0.720625	0.68875	0.639375	0.595625	0.584375	0.55625	0.515625	0.468125	0.42875	0.405	0.361875	0.323125	0.295625	0.2575	0.238125	0.19875	0.178125	0.160625	0.105625	0.10625	0.094375	0.0825	0.063125	0.051875	0.04	0.0375	0.0325	0.02875
0.863684	0.87	0.867895	0.881053	0.822632	0.825263	0.824211	0.767368	0.741053	0.733158	0.699474	0.698421	0.653158	0.616316	0.578947	0.55	0.511053	0.486842	0.434211	0.406316	0.374211	0.313158	0.287368	0.262632	0.214211	0.206842	0.167368	0.142632	0.112632	0.108421	0.0905263	0.0815789	0.0710526	0.0578947	0.0394737	0.0373684	0.0326316
0.885333	0.886667	0.882667	0.881333	0.838222	0.850667	0.828889	0.791111	0.752444	0.756	0.746222	0.712444	0.669333	0.661333	0.620444	0.592444	0.561778	0.494222	0.473778	0.451111	0.407111	0.349778	0.322222	0.308889	0.247556	0.220444	0.207111	0.174667	0.142222	0.136	0.110222	0.100889	0.0831111	0.0613333	0.0537778	0.0408889	0.0417778
0.877358	0.881132	0.876604	0.881887	0.855472	0.835472	0.844151	0.810566	0.77434	0.78717	0.769434	0.727925	0.69283	0.675094	0.630189	0.615094	0.576981	0.546792	0.509057	0.486038	0.415849	0.408679	0.348679	0.340377	0.287925	0.258113	0.224151	0.197736	0.166415	0.145283	0.119623	0.103396	0.0833962	0.08	0.0713208	0.0509434	0.0490566
0.89875	0.888437	0.900312	0.893125	0.851562	0.847187	0.8575	0.845938	0.796562	0.805312	0.785937	0.768125	0.725	0.712187	0.661875	0.648438	0.615	0.5825	0.566562	0.519062	0.472813	0.429375	0.4025	0.3675	0.331875	0.288125	0.258125	0.23625	0.197187	0.165937	0.156562	0.123438	0.112187	0.0965625	0.0759375	0.0734375	0.051875
0.910263	0.900789	0.903947	0.903158	0.861316	0.883947	0.863947	0.844211	0.821842	0.813421	0.796579	0.765526	0.749211	0.736842	0.692632	0.682368	0.646053	0.611316	0.593684	0.556579	0.516316	0.472632	0.432632	0.393947	0.368684	0.332368	0.291842	0.253421	0.228684	0.193947	0.164737	0.153158	0.124474	0.112895	0.0931579	0.0813158	0.0642105
0.933111	0.911333	0.905333	0.921556	0.881333	0.884667	0.892222	0.854444	0.836222	0.840444	0.827778	0.794667	0.778444	0.75	0.72	0.699333	0.674889	0.645111	0.622	0.589556	0.542222	0.515778	0.482444	0.432667	0.389111	0.358222	0.334	0.289556	0.244222	0.227778	0.190444	0.173111	0.157778	0.126889	0.11	0.0935556	0.0735556
0.929907	0.928598	0.924299	0.922056	0.886168	0.885607	0.890467	0.872336	0.837944	0.843364	0.83271	0.811963	0.784112	0.774766	0.743364	0.721869	0.703925	0.665234	0.650841	0.62243	0.570841	0.539252	0.504673	0.477757	0.439065	0.390841	0.364112	0.319065	0.28972	0.255514	0.22972	0.198879	0.179065	0.151776	0.13028	0.10972	0.0970093
0.925156	0.927344	0.931719	0.932187	0.900156	0.890781	0.90375	0.885781	0.864219	0.865	0.848594	0.829375	0.806406	0.802969	0.765625	0.735313	0.716719	0.697344	0.674687	0.648281	0.619219	0.574375	0.544687	0.512969	0.478125	0.444063	0.391406	0.37125	0.325469	0.283281	0.252344	0.230625	0.196406	0.166875	0.152031	0.125781	0.117969
0.935132	0.933289	0.932237	0.933947	0.909211	0.905658	0.909079	0.889605	0.871711	0.878421	0.860658	0.845	0.815395	0.808684	0.790526	0.771316	0.747368	0.720526	0.695789	0.668421	0.642632	0.618026	0.579474	0.554868	0.510132	0.483684	0.433684	0.395132	0.362368	0.323421	0.281579	0.248421	0.221974	0.194605	0.171447	0.143684	0.124868
0.932486	0.947072	0.94232	0.936906	0.919227	0.91779	0.917348	0.901878	0.883646	0.881878	0.871492	0.853039	0.824088	0.825414	0.805856	0.788729	0.755249	0.74221	0.720994	0.704309	0.675249	0.642762	0.612376	0.57989	0.542983	0.512486	0.478011	0.445967	0.401436	0.363315	0.325746	0.296354	0.252707	0.227182	0.199669	0.174917	0.153481
0.945581	0.953767	0.947349	0.941302	0.931535	0.918605	0.927442	0.907721	0.888651	0.889581	0.880651	0.867907	0.846977	0.835163	0.824558	0.802233	0.778047	0.766047	0.749767	0.718326	0.697023	0.66214	0.644651	0.614419	0.58893	0.546791	0.520744	0.48	0.429395	0.398884	0.360372	0.32186	0.293302	0.252186	0.231163	0.194605	0.169581
0.946719	0.946172	0.948984	0.950859	0.930859	0.929844	0.9225	0.913203	0.905703	0.900781	0.887188	0.882734	0.861328	0.850469	0.831641	0.822266	0.798594	0.785859	0.759844	0.744609	0.722266	0.702422	0.673516	0.644687	0.612969	0.579219	0.5475	0.51	0.474766	0.441641	0.399219	0.363594	0.318437	0.290703	0.261094	0.227344	0.198906
0.956645	0.950461	0.950132	0.956447	0.934868	0.940526	0.934079	0.920066	0.909737	0.907105	0.894211	0.885855	0.871447	0.864079	0.847434	0.833947	0.822237	0.797566	0.790066	0.775526	0.748289	0.725066	0.694934	0.672895	0.641776	0.613684	0.583224	0.551053	0.509934	0.474474	0.439276	0.402171	0.362368	0.327895	0.286711	0.255789	0.228092
0.957956	0.959613	0.961713	0.96116	0.942983	0.941381	0.938453	0.931713	0.911326	0.917735	0.905746	0.897238	0.877127	0.870884	0.861547	0.852155	0.828066	0.817845	0.803204	0.79	0.769392	0.748011	0.726354	0.703315	0.666961	0.642541	0.609945	0.583094	0.546298	0.513149	0.471657	0.442652	0.40337	0.368453	0.323646	0.290442	0.251271
0.961116	0.962186	0.958977	0.966651	0.947209	0.940326	0.946791	0.932698	0.926	0.921767	0.913442	0.90986	0.887209	0.885535	0.872651	0.862791	0.845581	0.832465	0.821953	0.807395	0.784744	0.762279	0.743907	0.725674	0.699163	0.671442	0.644	0.615674	0.581163	0.545395	0.512233	0.472512	0.435116	0.396	0.365953	0.327349	0.287256
0.96625	0.965586	0.966523	0.969531	0.952148	0.951875	0.951055	0.94082	0.92668	0.928438	0.914922	0.912344	0.901641	0.901523	0.885625	0.868242	0.861328	0.844727	0.835742	0.824805	0.803555	0.784961	0.764609	0.743828	0.723008	0.696562	0.677578	0.642617	0.613867	0.577656	0.54957	0.513359	0.475234	0.441641	0.400469	0.362031	0.326641

## Sheet: Fig_2_b
4x4
	A'	B'	C'	D'
A	98.3761	1.39247	0.0537153	0.177706
B	0.0424991	99.9399	0.00504646	0.0125909
C	0.0143946	1.04835	98.6152	0.32207
D	0.283356	0.0629274	0.183326	99.4704
256x256
	94.0013	1.23051	0.398506	0.242649	1.57822	0.0206595	0.0272851	0.0272851	0.0915757	0.0114811	0.0114811	0.0114811	0.226526	0.0219546	0.0219546	0.0219546	1.33055	0.0174174	0.0056407	0.0034346	0.0223392	0.000292428	0.000386211	0.000386211	0.00129622	0.00016251	0.00016251	0.00016251	0.00320639	0.000310758	0.000310758	0.000310758	0.051327	0.00226175	0.000191298	0.000191298	0.000861748	0.000958668	0.000191298	0.000191298	0.000339965	0.000191298	0.000191298	0.000191298	0.000439307	0.000958668	0.000191298	0.000191298	0.169804
	0.0875665	95.7632	0.0355888	0.0402626	0.00426795	1.6078	0.00426795	0.0271164	0.00179587	0.0932918	0.00179587	0.0230549	0.00343414	0.230771	0.00343414	0.0271164	0.00123947	1.35549	0.000503745	0.000569901	6.04113e-05	0.0227579	6.04113e-05	0.000383823	2.54199e-05	0.00132051	2.54199e-05	0.000326334	4.8609e-05	0.00326648	4.8609e-05	0.000383823	2.99228e-05	0.0522888	2.99228e-05	2.99228e-05	2.99228e-05	0.000877897	2.99228e-05	2.99228e-05	2.99228e-05	0.000346336	2.99228e-05	2.99228e-05	2.99228e-05	0.00044754	2.99228e-05	2.99228e-05	0.00015818
	0.0559807	0.286635	95.6488	0.0217514	0.00143319	0.00481242	1.60588	0.00143319	0.000603062	0.000603062	0.0931804	0.000603062	0.0011532	0.000690738	0.230496	0.0011532	0.000792385	0.00405721	1.35387	0.000307883	2.02863e-05	6.81181e-05	0.0227307	2.02863e-05	8.5361e-06	8.5361e-06	0.00131893	8.5361e-06	1.63231e-05	9.77713e-06	0.00326258	1.63231e-05	3.05667e-05	0.000156509	0.0522264	1.18768e-05	1.00482e-05	5.03556e-05	0.000876849	1.00482e-05	1.00482e-05	1.00482e-05	0.000345923	1.00482e-05	1.00482e-05	5.03556e-05	0.000447006	1.00482e-05	0.000101123
	0.399383	0.22822	0.162317	94.8046	0.0166677	0.0377502	0.0166677	1.59171	0.00701346	0.0814557	0.00701346	0.0923581	0.0134114	0.240806	0.0134114	0.228462	0.00565311	0.00323036	0.00229754	1.34192	0.000235925	0.00053434	0.000235925	0.0225301	9.92727e-05	0.00115298	9.92727e-05	0.0013073	0.000189833	0.00376747	0.000189833	0.00323379	0.000116858	0.00138164	0.000116858	0.0517655	0.000116858	0.000585623	0.000116858	0.000869112	0.000116858	0.000116858	0.000116858	0.00034287	0.000116858	0.00238726	0.000116858	0.000443061	0.000721444
	0.0291538	0.00389025	0.00389025	0.00389025	95.9846	1.25647	0.406912	0.247768	0.00544788	0.0016075	0.0016075	0.0016075	0.00502038	0.000882644	0.00178872	0.00178872	0.00041266	5.0898e-05	5.50651e-05	5.50651e-05	1.35862	0.0177848	0.0057597	0.00350706	7.71127e-05	2.27536e-05	2.27536e-05	2.27536e-05	7.10615e-05	2.43273e-05	1.42318e-05	2.53186e-05	3.15485e-05	0.000322758	2.72986e-05	2.72986e-05	0.0524097	0.000686061	0.000222184	0.000135287	2.72986e-05	2.72986e-05	2.72986e-05	2.72986e-05	2.72986e-05	0.000136804	2.72986e-05	2.72986e-05	7.49626e-05
	0.000608259	0.0296875	0.000608259	0.00202118	0.089376	97.7421	0.0363242	0.0410946	0.00025134	0.00554764	0.00025134	0.00171845	0.000279674	0.0051123	0.000279674	0.00237724	8.60968e-06	0.000420216	8.60968e-06	2.86091e-05	0.00126509	1.3835	0.000514156	0.000581679	3.55763e-06	7.85247e-05	3.55763e-06	2.4324e-05	3.95868e-06	7.23626e-05	2.22521e-06	3.3649e-05	4.26827e-06	5.04646e-05	4.26827e-06	4.26827e-06	4.88014e-05	0.0533694	1.98339e-05	2.24386e-05	4.26827e-06	2.19989e-05	4.26827e-06	4.26827e-06	4.26827e-06	2.68667e-05	4.26827e-06	4.26827e-06	9.41337e-06
	0.000204087	0.000204087	0.0296276	0.000204087	0.0570903	0.292316	97.5447	0.0221825	8.43311e-05	8.43311e-05	0.00553643	8.43311e-05	9.3838e-05	9.3838e-05	0.00510198	9.3838e-05	2.88878e-06	2.67016e-06	0.000419368	2.88878e-06	0.000808093	0.00413763	1.38071	0.000313986	1.02502e-05	1.02502e-05	7.83662e-05	1.02502e-05	1.32824e-06	1.27624e-06	7.22166e-05	1.32824e-06	1.43212e-06	1.69322e-05	3.20613e-05	1.43212e-06	3.11727e-05	0.000159612	0.0532617	1.21122e-05	1.43212e-06	1.43212e-06	2.19544e-05	1.43212e-06	1.43212e-06	7.17691e-06	2.68125e-05	1.43212e-06	3.15844e-06
	0.00238228	0.0137053	0.00238228	0.0294751	0.408809	0.233606	0.166148	97.0425	0.000984386	0.00842328	0.000984386	0.00550792	0.00109536	0.0344481	0.00109536	0.0050757	3.37203e-05	0.000193993	3.37203e-05	0.000417208	0.00578654	0.00330661	0.00235177	1.3736	1.39336e-05	0.000119228	1.39336e-05	7.79626e-05	1.55044e-05	0.0004876	8.71518e-06	7.18447e-05	1.67169e-05	0.000197648	1.67169e-05	3.18963e-05	0.000223219	8.37751e-05	9.07209e-05	0.0529874	1.67169e-05	1.67169e-05	1.67169e-05	2.18414e-05	1.67169e-05	0.000143725	1.67169e-05	2.66744e-05	3.6868e-05
	0.00993427	0.00410621	0.00410621	0.00410621	0.184376	0.00241354	0.00234642	0.00234642	95.7818	1.25381	0.406053	0.247244	0.0487876	0.00188801	0.00188801	0.00188801	0.000140616	5.81218e-05	5.81218e-05	5.81218e-05	0.00260977	3.41627e-05	3.32127e-05	3.32127e-05	1.35575	0.0177472	0.00574751	0.00349964	0.000690571	2.67241e-05	2.67241e-05	2.67241e-05	2.58446e-05	0.000178947	3.83544e-05	1.51352e-05	0.000100673	7.58487e-05	1.51352e-05	1.51352e-05	0.0522988	0.000684611	0.000221714	0.000135001	2.66392e-05	7.58487e-05	1.51352e-05	1.51352e-05	6.14097e-05
	0.000642143	0.010118	0.000642143	0.000642143	0.000366941	0.187786	0.000366941	0.00182365	0.0892038	97.5537	0.0194523	0.0410154	0.000295254	0.0496902	0.000295254	0.00182365	9.08929e-06	0.000143217	9.08929e-06	9.08929e-06	5.19392e-06	0.00265805	5.19392e-06	2.58131e-05	0.00126264	1.38083	0.00027534	0.000580556	4.1792e-06	0.000703346	4.1792e-06	2.58131e-05	2.3669e-06	2.63228e-05	5.99799e-06	2.3669e-06	1.07313e-05	0.000102536	1.07313e-05	1.07313e-05	4.87073e-05	0.0532664	1.06214e-05	2.23953e-05	2.3669e-06	2.7132e-05	2.3669e-06	5.66581e-06	5.22004e-06
	0.000215415	0.000215415	0.0100957	0.000215415	0.000109664	0.000561505	0.187371	0.000123095	0.0569693	0.291697	97.3383	0.0221355	9.90464e-05	0.00014858	0.0495804	9.90464e-05	3.04911e-06	3.04911e-06	0.000142901	3.04911e-06	1.55225e-06	7.94788e-06	0.00265217	1.74236e-06	0.000806377	0.00412885	1.37778	0.000313319	1.40196e-06	2.10309e-06	0.000701791	1.40196e-06	7.94006e-07	9.38771e-06	2.62646e-05	7.94006e-07	7.94006e-07	3.97908e-06	0.000102309	7.94006e-07	3.11066e-05	0.000159273	0.0531487	1.20865e-05	7.94006e-07	3.97908e-06	2.7072e-05	7.94006e-07	1.75113e-06
	0.00251533	0.00332167	0.00251533	0.010047	0.00143734	0.00299505	0.00143734	0.186467	0.408076	0.233187	0.16585	96.8684	0.00115653	0.0191052	0.00115653	0.049341	3.56035e-05	4.70168e-05	3.56035e-05	0.000142211	2.0345e-05	4.23937e-05	2.0345e-05	0.00263937	0.00577614	0.00330067	0.00234754	1.37113	1.63703e-05	0.000270427	1.63703e-05	0.000698404	9.27135e-06	0.000109617	2.34946e-05	2.61378e-05	9.27135e-06	4.64624e-05	9.27135e-06	0.000101815	0.000222819	0.000127325	9.05578e-05	0.0528921	9.27135e-06	0.000125796	9.27135e-06	2.69414e-05	2.04473e-05
	0.163995	0.0118249	0.0118249	0.0118249	0.046635	0.00675712	0.00675712	0.00675712	0.10693	0.00420179	0.00420179	0.00420179	95.6607	1.25223	0.405541	0.246932	0.00232128	0.000167377	0.000167377	0.000167377	0.000660102	9.56444e-05	9.56444e-05	9.56444e-05	0.00151356	5.94748e-05	5.94748e-05	5.94748e-05	1.35404	0.0177249	0.00574027	0.00349523	9.30092e-05	0.000840042	7.10502e-05	7.10502e-05	0.000114664	0.000356061	7.10502e-05	7.10502e-05	7.06348e-05	7.10502e-05	7.10502e-05	7.10502e-05	0.0522328	0.000683746	0.000221434	0.00061816	0.00029624
	0.00184816	0.166932	0.00184816	0.0155456	0.0010561	0.0474704	0.0010561	0.0155456	0.000656714	0.108846	0.000656714	0.0155456	0.0890401	97.3747	0.0361877	0.0409401	2.616e-05	0.00236286	2.616e-05	0.000220042	1.49486e-05	0.000671927	1.49486e-05	0.000220042	9.29554e-06	0.00154067	9.29554e-06	0.000220042	0.00126033	1.3783	0.000512222	0.0130588	1.11047e-05	0.000131293	1.11047e-05	8.78495e-05	1.11047e-05	0.000116718	1.11047e-05	0.000108303	1.11047e-05	7.19001e-05	1.11047e-05	6.67164e-05	4.86178e-05	0.0531686	1.11047e-05	0.0111029	2.44907e-05
	0.000620629	0.000499666	0.166736	0.000620629	0.000354647	0.000354647	0.0474146	0.000354647	0.000220531	0.0003258	0.108718	0.000220531	0.0569238	0.291464	97.2602	0.0221178	8.78478e-06	7.07259e-06	0.00236009	8.78478e-06	5.0199e-06	5.0199e-06	0.000671137	5.0199e-06	3.12154e-06	4.61158e-06	0.00153886	3.12154e-06	0.000805734	0.00412556	1.37668	0.00031307	3.72907e-06	4.40896e-05	9.45642e-05	3.72907e-06	3.72907e-06	1.86879e-05	0.000116581	3.72907e-06	3.72907e-06	3.72907e-06	7.18157e-05	3.72907e-06	3.10816e-05	0.000159146	0.0531061	3.32334e-05	8.22421e-06
	0.00721045	0.049136	0.00721045	0.165097	0.00412028	0.00582158	0.00412028	0.0469485	0.00256212	0.0256758	0.00256212	0.107649	0.405699	0.231829	0.164884	96.3039	0.000102061	0.000695502	0.000102061	0.00233689	5.8321e-05	8.24024e-05	5.8321e-05	0.00066454	3.62659e-05	0.000363432	3.62659e-05	0.00152374	0.00574251	0.0181618	0.00233387	1.36314	4.33242e-05	0.000512231	4.33242e-05	9.36346e-05	4.33242e-05	0.000217115	4.33242e-05	0.000115435	4.33242e-05	4.33242e-05	4.33242e-05	7.11097e-05	0.000231462	0.0391888	4.33242e-05	0.0525841	9.55485e-05
	0.0406143	0.000531655	0.000172179	0.000104839	0.000681889	3.40309e-05	3.40309e-05	3.40309e-05	8.19794e-05	3.40309e-05	3.40309e-05	3.40309e-05	0.000105935	3.40309e-05	3.40309e-05	3.40309e-05	95.507	1.25022	0.404889	0.246536	1.6035	0.0209904	0.0277222	0.0277222	0.0930426	0.011665	0.011665	0.011665	0.230155	0.0223062	0.0223062	0.0223062	0.00482264	0.000518151	4.46119e-05	4.46119e-05	8.09692e-05	0.000219624	4.46119e-05	4.46119e-05	6.52575e-05	4.46119e-05	4.46119e-05	4.46119e-05	8.43265e-05	0.000219624	4.46119e-05	4.46119e-05	0.0120325
	3.78312e-05	0.0413722	1.53753e-05	1.73945e-05	8.58325e-06	0.000694615	8.58325e-06	1.1715e-05	5.32273e-06	8.35094e-05	5.32273e-06	9.96034e-06	5.32273e-06	0.000107912	5.32273e-06	1.1715e-05	0.0889623	97.2897	0.0361561	0.0409044	0.00433598	1.63343	0.00433598	0.0275486	0.0018245	0.0947789	0.0018245	0.0234224	0.00348889	0.23445	0.00348889	0.0275486	6.97768e-06	0.00491264	6.97768e-06	6.97768e-06	6.97768e-06	8.24802e-05	6.97768e-06	6.97768e-06	6.97768e-06	6.64753e-05	6.97768e-06	6.97768e-06	6.97768e-06	8.59003e-05	6.97768e-06	6.97768e-06	9.58012e-06
	2.41851e-05	0.000123834	0.0413227	9.39717e-06	1.78739e-06	2.07909e-06	0.000693784	1.78739e-06	6.24145e-06	6.24145e-06	8.34093e-05	6.24145e-06	1.78739e-06	1.78739e-06	0.000107783	1.78739e-06	0.0568728	0.291203	97.1731	0.022098	0.00145603	0.00488912	1.63147	0.00145603	0.000612672	0.000612672	0.0946654	0.000612672	0.00117158	0.000701746	0.234169	0.00117158	2.34313e-06	2.72145e-05	0.00490676	2.34313e-06	2.34313e-06	1.15352e-05	8.23816e-05	2.34313e-06	2.34313e-06	2.34313e-06	6.63958e-05	2.34313e-06	2.34313e-06	1.15352e-05	8.57975e-05	2.34313e-06	7.16515e-06
	0.000172562	9.86073e-05	7.01326e-05	0.0409623	2.0789e-05	2.39618e-05	2.0789e-05	0.000687734	2.0789e-05	3.51947e-05	2.0789e-05	8.26821e-05	2.0789e-05	0.00057568	2.0789e-05	0.000106843	0.40579	0.231881	0.164921	96.3259	0.0169351	0.0383559	0.0169351	1.61725	0.00712598	0.0827626	0.00712598	0.0938399	0.0136266	0.24467	0.0136266	0.232127	2.72528e-05	0.000316531	2.72528e-05	0.00486397	2.72528e-05	0.000134165	2.72528e-05	8.16632e-05	2.72528e-05	2.72528e-05	2.72528e-05	6.58168e-05	2.72528e-05	0.000458255	2.72528e-05	8.50493e-05	5.11237e-05
	1.25951e-05	5.70252e-06	4.85587e-06	4.85587e-06	0.0414674	0.000542823	0.000175795	0.000107041	5.20897e-06	5.70252e-06	4.85587e-06	4.85587e-06	6.36161e-06	5.70252e-06	4.85587e-06	4.85587e-06	0.0296181	0.00395222	0.00395222	0.00395222	97.5134	1.27648	0.413394	0.251714	0.00553465	0.0016331	0.0016331	0.0016331	0.00510034	0.000896702	0.00181721	0.00181721	6.36567e-06	7.39349e-05	6.36567e-06	6.36567e-06	0.00492395	6.44562e-05	2.08744e-05	1.27104e-05	6.36567e-06	6.36567e-06	6.36567e-06	6.36567e-06	6.36567e-06	3.13381e-05	6.36567e-06	6.36567e-06	1.35983e-05
	7.5923e-07	1.28255e-05	7.5923e-07	8.73186e-07	3.86121e-05	0.0422263	1.56927e-05	1.77536e-05	7.5923e-07	5.30429e-06	7.5923e-07	7.424e-07	7.5923e-07	6.47802e-06	7.5923e-07	1.02701e-06	0.000617941	0.0301601	0.000617941	0.00205335	0.0907987	99.2979	0.0369024	0.0417487	0.00025534	0.00563593	0.00025534	0.0017458	0.000284126	0.00519367	0.000284126	0.00241508	9.95292e-07	1.15599e-05	9.95292e-07	9.95292e-07	4.5849e-06	0.00501406	9.95292e-07	9.95292e-07	9.95292e-07	4.22234e-06	9.95292e-07	9.95292e-07	9.95292e-07	5.15666e-06	9.95292e-07	9.95292e-07	1.3665e-06
	2.54741e-07	2.99156e-07	1.27996e-05	2.54741e-07	2.4664e-05	0.000126286	0.0421409	9.58324e-06	4.25167e-07	4.25167e-07	5.29357e-06	4.25167e-07	2.54741e-07	2.99156e-07	6.46493e-06	2.54741e-07	0.000207335	0.000207335	0.0300991	0.000207335	0.0579988	0.296968	99.0974	0.0225355	8.56732e-05	8.56732e-05	0.00562454	8.56732e-05	9.53314e-05	9.53314e-05	0.00518317	9.53314e-05	3.33945e-07	3.87865e-06	6.15365e-06	3.33945e-07	2.92866e-06	1.49955e-05	0.00500391	1.13794e-06	3.33945e-07	3.33945e-07	4.2138e-06	3.33945e-07	3.33945e-07	1.64401e-06	5.14622e-06	3.33945e-07	4.58496e-07
	2.97359e-06	5.92097e-06	2.97359e-06	1.27338e-05	0.000176614	0.000100923	7.17796e-05	0.0419243	2.97359e-06	3.63903e-06	2.97359e-06	5.26636e-06	2.97359e-06	3.46547e-05	2.97359e-06	6.43171e-06	0.00242022	0.0139235	0.00242022	0.0299445	0.415319	0.237327	0.168794	98.588	0.00100006	0.00855742	0.00100006	0.00559564	0.0011128	0.0349966	0.0011128	0.00515653	3.89814e-06	4.52755e-05	3.89814e-06	6.12204e-06	2.09716e-05	1.91905e-05	3.89814e-06	0.0049782	3.89814e-06	3.89814e-06	3.89814e-06	4.19214e-06	3.89814e-06	2.75859e-05	3.89814e-06	5.11978e-06	5.35202e-06
	6.23161e-06	1.77396e-06	4.29713e-06	1.77396e-06	7.96538e-05	1.04269e-06	2.42838e-05	2.69223e-06	0.0413794	0.000541671	0.000175422	0.000106814	2.10772e-05	2.69223e-06	4.29713e-06	2.69223e-06	0.0100924	0.00417158	0.00417158	0.00417158	0.187311	0.00245197	0.00238377	0.00238377	97.3068	1.27378	0.412518	0.251181	0.0495643	0.00191807	0.00191807	0.00191807	4.9605e-06	4.09916e-05	3.52931e-06	3.52931e-06	9.4583e-06	1.73747e-05	2.42838e-05	3.52931e-06	0.0049135	6.43194e-05	2.08301e-05	1.26834e-05	4.43085e-06	1.73747e-05	3.52931e-06	3.52931e-06	1.11397e-05
	2.77417e-07	6.34686e-06	6.71997e-07	3.11572e-07	3.24499e-07	8.11269e-05	3.79757e-06	7.87846e-07	3.85375e-05	0.0421447	8.40372e-06	1.77193e-05	4.21019e-07	2.1467e-05	6.71997e-07	8.16249e-07	0.000652363	0.0102791	0.000652363	0.000652363	0.000372781	0.190775	0.000372781	0.00185267	0.0906235	99.1064	0.0197619	0.0416682	0.000299953	0.050481	0.000299953	0.00185267	5.51923e-07	6.41038e-06	5.51923e-07	5.51923e-07	2.51548e-06	9.63322e-06	3.79757e-06	2.51548e-06	4.57604e-06	0.00500437	9.97878e-07	2.10404e-06	5.51923e-07	4.5128e-06	5.51923e-07	5.51923e-07	7.57771e-07
	9.30627e-08	9.30627e-08	6.33282e-06	9.30627e-08	1.41236e-07	2.42579e-07	8.09476e-05	1.41236e-07	2.46117e-05	0.000126018	0.0420515	9.56291e-06	1.41236e-07	6.4189e-08	2.14196e-05	1.41236e-07	0.000218843	0.000218843	0.0102564	0.000218843	0.000111409	0.000570441	0.190353	0.000125054	0.057876	0.296339	98.8875	0.0224878	0.000100623	0.000150944	0.0503694	0.000100623	1.85149e-07	2.15044e-06	5.04107e-06	1.85149e-07	1.85149e-07	9.11487e-07	9.61192e-06	1.85149e-07	2.92245e-06	1.49637e-05	0.00499331	1.13553e-06	1.85149e-07	9.11487e-07	4.50282e-06	1.85149e-07	2.54203e-07
	1.08667e-06	1.54188e-06	2.63228e-06	6.30231e-06	1.64918e-06	1.90087e-06	1.48755e-05	8.05575e-05	0.000176296	0.000100741	7.16504e-05	0.0418489	1.64918e-06	3.03317e-05	2.63228e-06	2.13163e-05	0.00255538	0.00337455	0.00255538	0.0102069	0.00146022	0.00304273	0.00146022	0.189436	0.414573	0.2369	0.168491	98.4108	0.00117495	0.0194094	0.00117495	0.0501267	2.16194e-06	2.51101e-05	2.16194e-06	5.01678e-06	2.16194e-06	1.06432e-05	1.48755e-05	9.5656e-06	2.09339e-05	1.19623e-05	8.50796e-06	0.00496925	2.16194e-06	2.41447e-05	2.16194e-06	4.48112e-06	2.96827e-06
	7.08521e-05	1.26389e-05	1.26389e-05	1.26389e-05	2.76488e-05	1.26389e-05	1.26389e-05	1.53112e-05	4.61981e-05	1.26389e-05	1.26389e-05	1.26389e-05	0.0413291	0.000541013	0.000175209	0.000106684	0.166613	0.0120137	0.0120137	0.0120137	0.0473797	0.00686502	0.00686502	0.00686502	0.108638	0.00426889	0.00426889	0.00426889	97.1886	1.27223	0.412017	0.250876	1.78526e-05	0.000192438	1.65686e-05	1.65686e-05	2.20091e-05	8.1567e-05	1.65686e-05	1.65686e-05	1.65686e-05	1.65686e-05	1.65686e-05	1.65686e-05	0.00490753	8.1567e-05	1.65686e-05	7.57208e-05	4.00911e-05
	1.97598e-06	7.21433e-05	1.97598e-06	2.11895e-05	1.52298e-06	2.81527e-05	1.52298e-06	2.6123e-05	1.97598e-06	4.704e-05	1.97598e-06	1.60922e-05	3.84805e-05	0.0420823	1.56392e-05	0.00160012	0.00187824	0.169649	0.00187824	0.0157986	0.00107329	0.0482431	0.00107329	0.0157986	0.000667404	0.110617	0.000667404	0.0157986	0.0904894	98.9597	0.0367767	0.0416065	2.59036e-06	3.0086e-05	2.59036e-06	1.68673e-05	2.59036e-06	2.24102e-05	2.59036e-06	2.07945e-05	2.59036e-06	1.3805e-05	2.59036e-06	1.28097e-05	2.59036e-06	0.00499696	2.59036e-06	0.00136045	3.55647e-06
	6.6332e-07	6.6332e-07	7.2033e-05	6.6332e-07	6.6332e-07	6.6332e-07	2.81097e-05	8.03568e-07	1.10709e-06	1.10709e-06	4.69681e-05	1.10709e-06	2.45921e-05	0.000125917	0.042018	9.5553e-06	0.000630509	0.00050762	0.16939	0.000630509	0.000360293	0.000360293	0.0481694	0.000360293	0.000224042	0.000330986	0.110449	0.000224042	0.0578299	0.296104	98.8088	0.0224699	8.69561e-07	1.00996e-05	1.81502e-05	8.69561e-07	8.69561e-07	4.28083e-06	2.2376e-05	8.69561e-07	8.69561e-07	8.69561e-07	1.37839e-05	8.69561e-07	2.92012e-06	1.49518e-05	0.00498933	4.07069e-06	1.19388e-06
	7.7367e-06	2.13111e-05	7.7367e-06	7.16052e-05	7.7367e-06	8.91745e-06	7.7367e-06	2.79428e-05	7.7367e-06	1.21247e-05	7.7367e-06	4.66892e-05	0.000175958	0.0108468	7.15128e-05	0.0417685	0.00735401	0.0501143	0.00735401	0.168384	0.00420231	0.00593749	0.00420231	0.0478833	0.00261314	0.026187	0.00261314	0.109793	0.413777	0.236445	0.168167	98.2217	1.01422e-05	0.000117798	1.01422e-05	1.80423e-05	1.01422e-05	4.993e-05	1.01422e-05	2.22431e-05	1.01422e-05	1.01422e-05	1.01422e-05	1.37021e-05	3.93744e-05	0.00666646	1.01422e-05	0.00495969	1.39249e-05
	0.0137564	0.000180076	5.83184e-05	3.55099e-05	0.000230962	5.95031e-05	5.95031e-05	5.95031e-05	0.000131319	5.95031e-05	5.95031e-05	5.95031e-05	0.000169692	5.95031e-05	5.95031e-05	5.95031e-05	1.00187	0.0131148	0.00424729	0.00258616	0.0168208	0.00022019	0.000290806	0.000290806	0.000976018	0.000122366	0.000122366	0.000122366	0.00241433	0.000233993	0.000233993	0.000233993	94.2428	1.23367	0.399529	0.243272	1.58228	0.0207126	0.0273552	0.0273552	0.0918109	0.0115106	0.0115106	0.0115106	0.227108	0.022011	0.022011	0.022011	0.307791
	1.28136e-05	0.014013	9.30667e-06	9.49999e-06	8.46952e-06	0.000235269	8.46952e-06	9.49999e-06	9.30667e-06	0.000133768	9.30667e-06	9.49999e-06	9.30667e-06	0.000172856	9.30667e-06	9.49999e-06	0.000933204	1.02055	0.000379273	0.000429082	4.54839e-05	0.0171345	4.54839e-05	0.000288982	1.91388e-05	0.000994219	1.91388e-05	0.000245698	3.6598e-05	0.00245935	3.6598e-05	0.000288982	0.0877835	96.0006	0.035677	0.0403624	0.00427853	1.61178	0.00427853	0.0271836	0.00180033	0.0935231	0.00180033	0.023112	0.00344266	0.231343	0.00344266	0.0271836	0.000286696
	8.1916e-06	4.1943e-05	0.0139962	3.18286e-06	3.12521e-06	3.12521e-06	0.000234987	3.12521e-06	6.15875e-06	6.15875e-06	0.000133608	6.15875e-06	3.12521e-06	3.12521e-06	0.000172649	3.12521e-06	0.000596589	0.00305468	1.01933	0.000231805	1.52736e-05	5.12863e-05	0.017114	1.52736e-05	6.42686e-06	6.42686e-06	0.00099303	6.42686e-06	1.22897e-05	7.36123e-06	0.00245641	1.22897e-05	0.0561192	0.287344	95.8855	0.0218052	0.00143674	0.00482433	1.60986	0.00143674	0.000604554	0.000604554	0.093411	0.000604554	0.00115605	0.000692447	0.231066	0.00115605	0.000183282
	5.84483e-05	3.11344e-05	3.63497e-05	0.0138743	3.63497e-05	3.83833e-05	3.63497e-05	0.000232942	3.63497e-05	2.36447e-05	3.63497e-05	0.000132444	3.63497e-05	0.000922155	3.63497e-05	0.000171146	0.00425675	0.00243244	0.00173003	1.01046	0.00017765	0.000402354	0.00017765	0.016965	7.47517e-05	0.000868184	7.47517e-05	0.000984385	0.000142943	0.00256659	0.000142943	0.00243502	0.400419	0.228812	0.162738	95.051	0.016711	0.0378482	0.016711	1.59584	0.00703166	0.0816672	0.00703166	0.0925978	0.0134462	0.241431	0.0134462	0.229055	0.00130774
	1.2185e-05	5.62692e-06	8.49033e-06	8.49033e-06	0.0140451	0.000183855	5.95423e-05	3.62552e-05	8.34381e-06	4.36194e-05	8.49033e-06	8.49033e-06	1.01901e-05	5.62692e-06	8.49033e-06	8.49033e-06	0.000310689	4.1458e-05	4.1458e-05	4.1458e-05	1.02289	0.01339	0.00433642	0.00264043	5.80575e-05	4.36194e-05	1.7131e-05	1.7131e-05	5.35016e-05	9.40624e-06	1.90622e-05	1.90622e-05	0.0292255	0.00389982	0.00389982	0.00389982	96.2207	1.25956	0.407913	0.248377	0.00546128	0.00161145	0.00161145	0.00161145	0.00503273	0.000884815	0.00179312	0.00179312	9.54486e-05
	1.32749e-06	1.2408e-05	1.32749e-06	1.32749e-06	1.30781e-05	0.0143022	5.31518e-06	6.01321e-06	1.32749e-06	8.49654e-06	1.32749e-06	1.32749e-06	1.32749e-06	1.03767e-05	1.32749e-06	1.32749e-06	6.4821e-06	0.000316375	6.4821e-06	2.15394e-05	0.000952464	1.04162	0.0003871	0.000437937	2.67848e-06	5.91201e-05	2.67848e-06	1.83132e-05	2.98043e-06	5.44808e-05	2.98043e-06	2.53339e-05	0.000609751	0.0297604	0.000609751	0.00202614	0.0895952	97.9818	0.0364133	0.0411954	0.000251956	0.00556123	0.000251956	0.00172266	0.00028036	0.00512483	0.00028036	0.00238308	2.38929e-06
	4.45407e-07	2.95191e-07	1.23829e-05	4.45407e-07	8.35377e-06	4.27734e-05	0.0142733	3.24587e-06	4.19531e-07	2.2883e-06	8.47935e-06	4.19531e-07	4.45407e-07	2.95191e-07	1.03557e-05	4.45407e-07	2.17491e-06	2.17491e-06	0.000315735	2.17491e-06	0.000608398	0.00311515	1.03951	0.000236394	2.37085e-06	2.2883e-06	5.90005e-05	2.37085e-06	1.00001e-06	1.00001e-06	5.43706e-05	1.00001e-06	0.000204587	0.000204587	0.0297002	0.000204587	0.0572301	0.293032	97.7839	0.0222368	8.45377e-05	8.45377e-05	0.00554999	8.45377e-05	9.40678e-05	9.40678e-05	0.00511447	9.40678e-05	8.01667e-07
	5.19923e-06	4.45327e-06	5.19923e-06	1.23193e-05	5.98198e-05	3.41829e-05	2.4312e-05	0.0141999	5.19923e-06	2.67113e-05	5.19923e-06	8.43577e-06	5.19923e-06	5.55107e-05	5.19923e-06	1.03024e-05	2.53877e-05	0.000146056	2.53877e-05	0.000314112	0.00435663	0.00248952	0.00177062	1.03417	1.04905e-05	8.97661e-05	1.04905e-05	5.86973e-05	1.16731e-05	0.000367109	1.16731e-05	5.40912e-05	0.00238814	0.013739	0.00238814	0.0295475	0.409814	0.234181	0.166557	97.2812	0.000986807	0.008444	0.000986807	0.00552147	0.00109805	0.0345328	0.00109805	0.00508818	9.35785e-06
	9.98192e-06	4.70729e-06	4.24017e-06	4.70729e-06	2.6979e-05	4.70729e-06	4.24017e-06	4.70729e-06	0.0140154	0.000183466	5.94161e-05	3.61784e-05	8.91612e-06	4.70729e-06	4.24017e-06	4.70729e-06	0.000105868	4.37592e-05	4.37592e-05	4.37592e-05	0.00196486	2.57207e-05	2.50054e-05	2.50054e-05	1.02073	0.0133617	0.00432724	0.00263485	0.000519922	2.01202e-05	2.01202e-05	2.01202e-05	0.00995866	0.00411629	0.00411629	0.00411629	0.184828	0.00241947	0.00235218	0.00235218	96.017	1.25689	0.40705	0.247852	0.0489074	0.00189265	0.00189265	0.00189265	3.25245e-05
	7.36139e-07	1.01665e-05	6.6309e-07	4.99082e-07	7.36139e-07	2.74779e-05	6.6309e-07	4.99082e-07	1.30528e-05	0.0142746	5.14021e-06	6.0016e-06	7.36139e-07	9.08102e-06	6.6309e-07	4.99082e-07	6.84319e-06	0.000107826	6.84319e-06	6.84319e-06	3.91041e-06	0.0020012	3.91041e-06	1.94342e-05	0.000950626	1.03961	0.000207299	0.000437092	3.14646e-06	0.000529538	3.14646e-06	1.94342e-05	0.000643717	0.0101428	0.000643717	0.000643717	0.00036784	0.188247	0.00036784	0.00182812	0.0894224	97.7928	0.0194999	0.0411159	0.000295977	0.0498119	0.000295977	0.00182812	2.10234e-06
	2.46947e-07	2.46947e-07	1.01441e-05	2.46947e-07	2.46947e-07	8.21624e-08	2.74172e-05	2.46947e-07	8.33605e-06	4.26826e-05	0.014243	3.23899e-06	2.46947e-07	2.46947e-07	9.06094e-06	2.46947e-07	2.29563e-06	2.29563e-06	0.000107588	2.29563e-06	1.16866e-06	5.98384e-06	0.00199677	1.3118e-06	0.00060711	0.00310855	1.03731	0.000235893	1.05552e-06	1.58338e-06	0.000528368	1.05552e-06	0.000215943	0.000215943	0.0101204	0.000215943	0.000109932	0.000562881	0.187831	0.000123396	0.0571089	0.292412	97.5768	0.0221898	9.92891e-05	0.000148944	0.0497018	9.92891e-05	7.05254e-07
	2.88354e-06	2.46982e-06	2.59739e-06	1.00952e-05	2.88354e-06	3.04485e-06	2.59739e-06	2.72851e-05	5.97122e-05	3.41215e-05	2.01347e-05	0.0141744	2.88354e-06	4.8586e-05	2.59739e-06	9.01727e-06	2.68055e-05	3.53985e-05	2.68055e-05	0.000107069	1.53175e-05	3.19178e-05	1.53175e-05	0.00198715	0.00434881	0.00248505	0.00176744	1.03231	1.2325e-05	0.000203602	1.2325e-05	0.000525821	0.00252151	0.00332982	0.00252151	0.0100717	0.00144087	0.00300241	0.00144087	0.186925	0.409078	0.23376	0.166258	97.1065	0.00115937	0.0191522	0.00115937	0.0494623	8.23508e-06
	3.59246e-05	2.20988e-05	2.20988e-05	2.20988e-05	4.42888e-05	2.20988e-05	2.20988e-05	2.20988e-05	2.72825e-05	2.20988e-05	2.20988e-05	2.07246e-05	0.0139984	0.000183244	5.93442e-05	3.61345e-05	0.00174775	0.000126023	0.000126023	0.000126023	0.000497008	7.20133e-05	7.20133e-05	7.20133e-05	0.0011396	4.47802e-05	4.47802e-05	4.47802e-05	1.01949	0.0133455	0.00432201	0.00263166	0.164406	0.0118545	0.0118545	0.0118545	0.0467519	0.00677406	0.00677406	0.00677406	0.107198	0.00421233	0.00421233	0.00421233	95.9009	1.25537	0.406557	0.247552	0.000536939
	3.45493e-06	3.65789e-05	3.45493e-06	3.39418e-05	3.45493e-06	4.50955e-05	3.45493e-06	4.18442e-05	3.45493e-06	2.77795e-05	3.45493e-06	2.57767e-05	1.30334e-05	0.0142534	5.29704e-06	0.000731732	1.97023e-05	0.00177959	1.97023e-05	0.000165724	1.12585e-05	0.000506061	1.12585e-05	0.000165724	7.00093e-06	0.00116036	7.00093e-06	0.000165724	0.000949215	1.03806	0.00038578	0.00256898	0.00185334	0.1674	0.00185334	0.0155891	0.00105906	0.0476035	0.00105906	0.0155891	0.000658555	0.109151	0.000658555	0.0155891	0.0892897	97.6477	0.0362891	0.0410549	6.05289e-06
	1.1598e-06	1.1598e-06	3.65233e-05	1.1598e-06	1.1598e-06	1.1598e-06	4.50268e-05	1.1598e-06	1.09242e-06	1.09242e-06	2.77372e-05	1.09242e-06	8.32942e-06	4.26487e-05	0.0142317	3.23641e-06	6.61395e-06	5.32486e-06	0.00177688	6.61395e-06	3.77942e-06	3.77942e-06	0.00050529	3.77942e-06	2.35017e-06	3.472e-06	0.00115859	2.35017e-06	0.000606627	0.00310608	1.03648	0.000235706	0.000622153	0.000500893	0.167145	0.000622153	0.000355518	0.000355518	0.047531	0.000355518	0.000221073	0.0003266	0.108985	0.000221073	0.0570635	0.292179	97.4993	0.0221721	2.03191e-06
	1.35291e-05	1.1588e-05	1.35291e-05	3.63108e-05	1.35291e-05	1.42859e-05	1.35291e-05	4.47649e-05	1.35291e-05	8.80035e-06	1.35291e-05	2.75758e-05	5.96048e-05	0.00421784	2.42246e-05	0.0141489	7.71519e-05	0.000525756	7.71519e-05	0.00176654	4.40871e-05	6.22911e-05	4.40871e-05	0.000502351	2.74148e-05	0.000274732	2.74148e-05	0.00115185	0.00434099	0.00421784	0.00176426	1.03045	0.00725744	0.0494562	0.00725744	0.166173	0.00414713	0.00585952	0.00414713	0.0472545	0.00257882	0.0258432	0.00257882	0.108351	0.408343	0.23334	0.165959	96.9319	2.37024e-05
	0.270761	0.00354435	0.00114785	0.000698924	0.00454591	0.000224967	0.000224967	0.000224967	0.000465599	0.000224967	0.000224967	0.000224967	0.000652483	0.000224967	0.000224967	0.000224967	0.0601301	0.000787124	0.000254913	0.000155216	0.00100955	0.00017205	0.00010076	0.00017205	0.000607341	0.00017205	0.00010076	0.00017205	0.000784814	0.00017205	0.00010076	0.00017205	0.175178	0.00229313	0.00074264	0.000452192	0.00294112	0.000966401	0.000193294	0.000193294	0.000411045	0.000193294	0.000193294	0.000193294	0.000531157	0.000966401	0.000193294	0.000193294	95.0483
	0.00025222	0.275828	0.000102507	0.000115969	3.70232e-05	0.00463099	3.70232e-05	7.81039e-05	3.51887e-05	0.000474313	3.51887e-05	6.64055e-05	3.51887e-05	0.000664695	3.51887e-05	7.81039e-05	5.60126e-05	0.0612555	1.57606e-05	4.39397e-05	1.76957e-05	0.00102844	1.57606e-05	4.39397e-05	2.69115e-05	0.000618708	1.57606e-05	4.39397e-05	2.69115e-05	0.000799502	1.57606e-05	4.39397e-05	0.000163182	0.178456	3.02344e-05	3.02344e-05	3.02344e-05	0.00299617	3.02344e-05	5.05318e-05	3.02344e-05	0.000418738	3.02344e-05	3.02344e-05	3.02344e-05	0.000541098	3.02344e-05	5.05318e-05	0.0885397
	0.000161242	0.0008256	0.275499	6.2651e-05	1.18165e-05	1.38613e-05	0.00462546	1.18165e-05	2.69221e-05	2.69221e-05	0.000473746	2.69221e-05	1.18165e-05	1.18165e-05	0.000663902	1.18165e-05	3.58085e-05	0.000183348	0.0611824	1.39134e-05	9.03698e-06	3.0783e-06	0.00102721	9.03698e-06	1.28678e-05	1.28678e-05	0.000617969	1.28678e-05	9.03698e-06	9.03698e-06	0.000798547	9.03698e-06	0.000104321	0.000534149	0.178243	4.05341e-05	1.01528e-05	5.07606e-05	0.00299259	1.01528e-05	1.01528e-05	1.01528e-05	0.000418238	1.01528e-05	1.01528e-05	5.07606e-05	0.000540453	1.01528e-05	0.0566028
	0.00115035	0.000657345	0.000467524	0.273067	0.000137423	0.000136083	0.000137423	0.00458463	0.000137423	0.000234619	0.000137423	0.000469565	0.000137423	0.00326938	0.000137423	0.000658042	0.000255468	0.000143987	6.15499e-05	0.0606423	0.000105098	0.000177511	6.15499e-05	0.00101815	0.000105098	0.000109349	6.15499e-05	0.000612515	0.000105098	0.00426469	6.15499e-05	0.0007915	0.000744255	0.00139275	0.000118075	0.17667	0.000118075	0.000590332	0.000118075	0.00296618	0.000118075	0.000151794	0.000118075	0.000414546	0.000118075	0.00288631	0.000118075	0.000535682	0.40382
	8.39715e-05	2.45975e-05	3.21024e-05	4.82757e-05	0.276464	0.00361901	0.00117203	0.000713647	2.95858e-05	2.45975e-05	3.21024e-05	4.82757e-05	3.61326e-05	6.6783e-05	3.21024e-05	4.82757e-05	5.63591e-05	2.45975e-05	1.43783e-05	4.82757e-05	0.0613969	0.000803705	0.000260283	0.000158486	3.85926e-05	2.45975e-05	1.43783e-05	4.82757e-05	4.71324e-05	6.6783e-05	1.43783e-05	4.82757e-05	5.43281e-05	0.000325351	2.75827e-05	4.82757e-05	0.178868	0.00234144	0.000758285	0.000461717	2.75827e-05	2.75827e-05	2.75827e-05	4.82757e-05	3.1899e-05	0.000137904	2.75827e-05	4.82757e-05	0.0294776
	5.01938e-06	8.55094e-05	5.01938e-06	7.54815e-06	0.000257431	0.281527	0.000104625	0.000118365	5.01938e-06	3.01277e-05	5.01938e-06	7.54815e-06	5.01938e-06	3.67943e-05	5.01938e-06	7.54815e-06	3.83871e-06	5.73913e-05	2.24812e-06	7.54815e-06	5.71701e-05	0.0625212	2.3235e-05	2.62864e-05	3.83871e-06	3.92995e-05	2.24812e-06	7.54815e-06	3.83871e-06	4.79957e-05	2.24812e-06	7.54815e-06	4.31269e-06	5.53231e-05	4.31269e-06	7.54815e-06	0.000166554	0.182143	6.76907e-05	7.65804e-05	4.31269e-06	2.65977e-05	4.31269e-06	7.54815e-06	4.31269e-06	3.24832e-05	4.31269e-06	7.54815e-06	0.000615017
	1.68414e-06	1.29042e-06	8.53369e-05	2.5326e-06	0.000164438	0.000841964	0.280959	6.38928e-05	1.83397e-06	1.83397e-06	3.00669e-05	2.5326e-06	1.68414e-06	3.50352e-06	3.67201e-05	2.5326e-06	1.28799e-06	1.29042e-06	5.72754e-05	2.5326e-06	3.65182e-05	0.000186982	0.0623951	1.41892e-05	1.03641e-05	1.03641e-05	3.92201e-05	1.03641e-05	1.28799e-06	3.50352e-06	4.78987e-05	2.5326e-06	1.44702e-06	1.70684e-05	5.52115e-05	2.5326e-06	0.000106389	0.000544736	0.181776	4.13375e-05	1.44702e-06	1.44702e-06	2.6544e-05	2.5326e-06	1.44702e-06	7.23461e-06	3.24176e-05	2.5326e-06	0.000206355
	1.96587e-05	3.94755e-05	1.96587e-05	8.48973e-05	0.0011775	0.00067286	0.000478559	0.279512	1.96587e-05	2.42617e-05	1.96587e-05	2.9912e-05	1.96587e-05	0.000196832	1.96587e-05	3.65309e-05	1.50345e-05	2.05977e-05	8.80488e-06	5.69804e-05	0.000261497	0.000149428	0.000106278	0.0620736	1.50345e-05	1.56427e-05	8.80488e-06	3.90181e-05	1.50345e-05	0.000256754	8.80488e-06	4.7652e-05	1.68909e-05	0.000199236	1.68909e-05	5.49271e-05	0.000761821	0.000435329	0.000309619	0.180839	1.68909e-05	1.68909e-05	1.68909e-05	2.64072e-05	1.68909e-05	0.000173769	1.68909e-05	3.22506e-05	0.00240875
	3.53946e-05	1.18272e-05	1.85356e-05	1.18272e-05	0.000531059	6.95175e-06	1.85356e-05	1.77987e-05	0.27588	0.00361137	0.00116956	0.00071214	0.000140524	1.77987e-05	5.03249e-05	1.77987e-05	4.61698e-05	1.3612e-05	1.85356e-05	1.3612e-05	0.000117937	1.3612e-05	1.85356e-05	1.3612e-05	0.0612672	0.00080201	0.000259734	0.000158151	4.124e-05	1.3612e-05	5.03249e-05	1.3612e-05	3.12475e-05	0.000180386	1.52928e-05	1.52928e-05	0.000343586	7.64586e-05	1.52928e-05	1.52928e-05	0.17849	0.0023365	0.000756684	0.000460743	9.09165e-05	7.64586e-05	5.03249e-05	1.52928e-05	0.0100447
	1.84957e-06	3.60494e-05	2.89867e-06	1.76969e-06	2.78342e-06	0.000540883	2.89867e-06	5.25268e-06	0.000256934	0.280984	5.60287e-05	0.000118137	2.78342e-06	0.000143123	7.86998e-06	8.02105e-06	2.1287e-06	4.70238e-05	2.89867e-06	2.30843e-06	1.39973e-06	0.000120119	2.89867e-06	2.30843e-06	5.70597e-05	0.0624006	1.24427e-05	2.62357e-05	2.1287e-06	4.20029e-05	7.86998e-06	8.02105e-06	2.39154e-06	3.18255e-05	2.39154e-06	2.39154e-06	1.08506e-05	0.000349942	1.08506e-05	1.08506e-05	0.000166232	0.181792	3.62496e-05	7.64326e-05	2.39154e-06	9.25983e-05	7.86998e-06	8.02105e-06	0.000649278
	6.20462e-07	6.20462e-07	3.59697e-05	6.20462e-07	9.33733e-07	1.61731e-06	0.000539688	9.33733e-07	0.000164089	0.000840177	0.280363	6.37572e-05	9.33733e-07	4.27956e-07	0.000142807	9.33733e-07	7.14098e-07	7.14098e-07	4.692e-05	7.14098e-07	7.14098e-07	3.5917e-07	0.000119853	7.14098e-07	3.64407e-05	0.000186585	0.0622626	1.41591e-05	7.14098e-07	7.14098e-07	4.19101e-05	7.14098e-07	8.02271e-07	9.46319e-06	3.17551e-05	8.02271e-07	8.02271e-07	4.01108e-06	0.000349169	8.02271e-07	0.000106163	0.00054358	0.18139	4.12498e-05	8.02271e-07	4.01108e-06	9.23937e-05	8.02271e-07	0.000217808
	7.24493e-06	9.56743e-06	1.13543e-05	3.57962e-05	1.09029e-05	1.07966e-05	1.13543e-05	0.000537084	0.00117538	0.000671652	0.0004777	0.27901	1.09029e-05	0.00017228	3.08274e-05	0.000142118	8.33829e-06	1.14237e-05	1.13543e-05	4.66936e-05	8.33829e-06	1.40834e-05	1.13543e-05	0.000119275	0.000261028	0.00014916	0.000106087	0.0619622	8.33829e-06	0.000224727	3.08274e-05	4.17079e-05	9.36786e-06	0.000110499	9.36786e-06	3.16019e-05	9.36786e-06	4.6836e-05	9.36786e-06	0.000347484	0.000760454	0.000434547	0.000309064	0.180515	9.36786e-06	0.000152094	3.08274e-05	9.19479e-05	0.00254328
	0.000472349	8.35522e-05	8.35522e-05	8.35522e-05	0.000157032	8.35522e-05	8.35522e-05	8.35522e-05	0.000307989	8.35522e-05	8.35522e-05	8.35522e-05	0.275528	0.00360676	0.00116807	0.000711232	0.000166152	6.38988e-05	3.7422e-05	6.38988e-05	0.000204837	6.38988e-05	3.7422e-05	6.38988e-05	0.000126182	6.38988e-05	3.7422e-05	6.38988e-05	0.0611891	0.000800985	0.000259402	0.000875113	0.000305602	0.000846784	7.17887e-05	7.17887e-05	0.000138632	0.000358919	7.17887e-05	7.17887e-05	0.000199263	7.17887e-05	7.17887e-05	7.17887e-05	0.178262	0.00233351	0.000755718	0.000875113	0.165814
	1.30512e-05	0.000480534	1.30512e-05	0.00012024	1.30512e-05	0.000159753	1.30512e-05	0.000148235	1.30512e-05	0.000313325	1.30512e-05	9.1315e-05	0.000256312	0.280303	0.00010417	0.015709	9.98124e-06	0.000169032	5.84546e-06	0.000156845	6.56318e-06	0.000208386	5.84546e-06	0.000193362	9.98124e-06	0.000128369	5.84546e-06	0.000119114	5.69214e-05	0.0622493	2.3134e-05	0.015709	1.12137e-05	0.000310897	1.12137e-05	0.000106152	1.12137e-05	0.000141035	1.12137e-05	0.000130866	1.12137e-05	0.000202716	1.12137e-05	8.06157e-05	0.000165829	0.181351	6.73963e-05	0.015709	0.00186759
	4.3853e-06	1.4392e-06	0.000480253	4.3853e-06	4.3853e-06	4.3853e-06	0.000159659	4.3853e-06	4.77545e-06	4.77545e-06	0.000313142	4.77545e-06	0.000163958	0.000839506	0.280139	6.37063e-05	3.35378e-06	3.35378e-06	0.000168933	3.35378e-06	3.35378e-06	3.35378e-06	0.000208264	3.35378e-06	4.77545e-06	4.77545e-06	0.000128294	4.77545e-06	3.64116e-05	0.000186436	0.0622129	4.70484e-05	3.76789e-06	4.44441e-05	0.000310715	3.76789e-06	3.76789e-06	1.88381e-05	0.000140952	3.76789e-06	3.76789e-06	3.76789e-06	0.000202597	3.76789e-06	0.000106078	0.000543146	0.181245	4.12169e-05	0.000627526
	5.11105e-05	0.000141978	5.11105e-05	0.000477045	5.11105e-05	5.06123e-05	5.11105e-05	0.000158593	5.11105e-05	7.41899e-05	5.11105e-05	0.000311051	0.00117226	0.0646766	0.00047643	0.278268	3.90881e-05	5.35519e-05	2.28917e-05	0.000167804	3.90881e-05	6.60202e-05	2.28917e-05	0.000206874	3.90881e-05	4.06694e-05	2.28917e-05	0.000127437	0.000260334	0.00729388	0.000105805	0.0617974	4.39145e-05	0.000517994	4.39145e-05	0.00030864	4.39145e-05	0.000219557	4.39145e-05	0.000140011	4.39145e-05	4.39145e-05	4.39145e-05	0.000201244	0.000758431	0.0337966	0.000308242	0.180035	0.00731378
	0.0160316	0.000209859	6.79636e-05	4.13829e-05	0.000269161	3.5234e-06	4.65337e-06	4.65337e-06	1.56179e-05	1.99325e-05	1.95805e-06	1.95805e-06	3.86331e-05	3.74426e-06	3.74426e-06	3.74426e-06	0.000226921	2.97047e-06	3.05272e-06	3.05272e-06	3.80986e-06	3.05272e-06	3.05272e-06	3.05272e-06	3.05272e-06	1.99325e-05	3.05272e-06	3.05272e-06	1.55286e-06	3.05272e-06	3.05272e-06	3.05272e-06	5.55445e-05	1.85549e-05	3.05272e-06	3.05272e-06	7.87494e-05	7.87494e-05	7.87494e-05	7.87494e-05	3.05272e-06	1.99325e-05	3.05272e-06	3.05272e-06	1.55286e-06	7.8647e-06	3.05272e-06	3.05272e-06	7.17754e-05
	1.4934e-05	0.0163319	6.06949e-06	6.86659e-06	9.48677e-07	0.000274203	7.27878e-07	4.62457e-06	3.06277e-07	1.59105e-05	3.06277e-07	3.9319e-06	5.85676e-07	3.93569e-05	5.85676e-07	4.62457e-06	4.77505e-07	0.000231172	4.77505e-07	4.77505e-07	9.48677e-07	3.88123e-06	4.77505e-07	4.77505e-07	4.77505e-07	3.11783e-06	4.77505e-07	4.77505e-07	4.77505e-07	1.58195e-06	4.77505e-07	4.77505e-07	4.77505e-07	5.65851e-05	4.77505e-07	4.77505e-07	1.2318e-05	1.13022e-05	1.2318e-05	1.2318e-05	4.77505e-07	3.11783e-06	4.77505e-07	4.77505e-07	4.77505e-07	1.58195e-06	4.77505e-07	4.77505e-07	4.77505e-07
	9.54722e-06	4.88841e-05	0.0163124	3.70959e-06	1.46108e-07	8.20735e-07	0.000273876	1.46108e-07	1.46108e-07	1.04698e-06	1.58915e-05	1.46108e-07	1.46108e-07	1.46108e-07	3.93099e-05	1.46108e-07	1.46108e-07	6.91936e-07	0.000230896	1.46108e-07	1.46108e-07	1.46108e-07	3.8766e-06	1.46108e-07	1.46108e-07	1.04698e-06	1.22276e-06	1.46108e-07	1.46108e-07	1.46108e-07	1.58006e-06	1.46108e-07	1.46108e-07	8.8807e-07	5.65174e-05	1.46108e-07	4.13641e-06	4.13641e-06	1.12887e-05	4.13641e-06	1.46108e-07	1.04698e-06	1.22276e-06	1.46108e-07	1.46108e-07	3.76418e-07	1.58006e-06	1.46108e-07	1.46108e-07
	6.81136e-05	3.89223e-05	2.76827e-05	0.0161687	2.84263e-06	6.4382e-06	2.84263e-06	0.000271462	1.19612e-06	1.38921e-05	1.19612e-06	1.57514e-05	2.28728e-06	4.10688e-05	2.28728e-06	3.89635e-05	1.86483e-06	1.24153e-06	1.86483e-06	0.000228861	1.19048e-06	1.86483e-06	1.86483e-06	3.84244e-06	1.86483e-06	1.21763e-05	1.86483e-06	1.21198e-06	1.86483e-06	6.09999e-06	1.86483e-06	1.56614e-06	1.86483e-06	1.13347e-05	1.86483e-06	5.60194e-05	4.81061e-05	4.81061e-05	4.81061e-05	4.81061e-05	1.86483e-06	1.21763e-05	1.86483e-06	1.21198e-06	1.86483e-06	6.09999e-06	1.86483e-06	1.56614e-06	1.86483e-06
	4.97201e-06	6.63462e-07	6.63462e-07	6.63462e-07	0.0163697	0.000214284	6.93968e-05	4.22555e-05	9.29106e-07	2.84439e-06	2.7415e-07	2.7415e-07	8.56197e-07	4.35627e-07	4.35627e-07	4.35627e-07	2.88474e-07	4.35627e-07	4.35627e-07	4.35627e-07	0.000231706	3.03311e-06	9.82284e-07	5.98111e-07	4.35627e-07	2.84439e-06	4.35627e-07	4.35627e-07	4.35627e-07	4.35627e-07	4.35627e-07	4.35627e-07	4.35627e-07	2.64781e-06	4.35627e-07	4.35627e-07	5.67158e-05	1.12376e-05	1.12376e-05	1.12376e-05	4.35627e-07	2.84439e-06	4.35627e-07	4.35627e-07	4.35627e-07	1.1223e-06	4.35627e-07	4.35627e-07	4.94101e-07
	1.03735e-07	5.06304e-06	1.03735e-07	3.44701e-07	1.52426e-05	0.0166693	6.1949e-06	7.00846e-06	4.28646e-08	9.46117e-07	4.28646e-08	2.93072e-07	6.81121e-08	8.71873e-07	6.81121e-08	4.05426e-07	6.81121e-08	2.93756e-07	6.81121e-08	6.81121e-08	2.41896e-07	0.000235948	6.7164e-08	9.92021e-08	6.81121e-08	4.44733e-07	6.81121e-08	6.81121e-08	6.81121e-08	1.54965e-07	6.81121e-08	6.81121e-08	6.81121e-08	1.54965e-07	6.81121e-08	6.81121e-08	1.75705e-06	5.77542e-05	1.75705e-06	1.75705e-06	6.81121e-08	4.44733e-07	6.81121e-08	6.81121e-08	6.81121e-08	1.54965e-07	6.81121e-08	6.81121e-08	6.81121e-08
	2.08239e-08	2.08239e-08	5.05281e-06	2.08239e-08	9.73641e-06	4.98528e-05	0.0166356	3.7831e-06	2.08239e-08	1.49219e-07	9.44204e-07	2.08239e-08	2.08239e-08	2.08239e-08	8.7011e-07	2.08239e-08	2.08239e-08	2.08239e-08	2.93162e-07	2.08239e-08	1.37815e-07	7.05647e-07	0.000235471	5.35483e-08	4.8799e-08	1.49219e-07	7.76034e-08	4.8799e-08	2.08239e-08	2.08239e-08	9.47754e-08	2.08239e-08	2.08239e-08	1.26571e-07	1.13329e-07	2.08239e-08	5.89536e-07	5.89536e-07	5.76374e-05	5.89536e-07	2.08239e-08	1.49219e-07	7.76034e-08	2.08239e-08	2.08239e-08	5.36484e-08	9.47754e-08	2.08239e-08	2.08239e-08
	4.06285e-07	2.33736e-06	4.06285e-07	5.02681e-06	6.97203e-05	3.98404e-05	2.83357e-05	0.0165501	1.67882e-07	1.43655e-06	1.67882e-07	9.39346e-07	2.66765e-07	5.87493e-06	2.66765e-07	8.65633e-07	2.66765e-07	7.30066e-07	2.66765e-07	2.91654e-07	9.86864e-07	7.34855e-07	4.01081e-07	0.00023426	2.66765e-07	1.74182e-06	2.66765e-07	1.59724e-07	2.66765e-07	7.31708e-07	2.66765e-07	1.59724e-07	2.66765e-07	7.30066e-07	2.66765e-07	1.59724e-07	6.88161e-06	6.88161e-06	6.88161e-06	5.73408e-05	2.66765e-07	1.74182e-06	2.66765e-07	1.59724e-07	2.66765e-07	7.31708e-07	2.66765e-07	1.59724e-07	2.66765e-07
	1.69423e-06	7.0029e-07	7.0029e-07	7.0029e-07	3.14442e-05	4.11615e-07	4.00168e-07	4.00168e-07	0.016335	0.000213831	6.925e-05	4.21661e-05	8.32046e-06	3.21989e-07	3.21989e-07	3.21989e-07	1.58721e-07	2.41525e-07	2.41525e-07	2.41525e-07	4.4508e-07	2.41525e-07	2.41525e-07	2.41525e-07	0.000231215	3.02669e-06	9.80205e-07	5.96845e-07	1.17773e-07	2.41525e-07	2.41525e-07	2.41525e-07	2.41525e-07	1.46803e-06	2.41525e-07	2.41525e-07	6.2305e-06	6.2305e-06	6.2305e-06	6.2305e-06	5.65958e-05	7.40858e-07	2.3993e-07	1.46093e-07	2.41525e-07	6.2224e-07	2.41525e-07	2.41525e-07	1.76478e-07
	1.09514e-07	1.72558e-06	1.09514e-07	1.09514e-07	7.50402e-08	3.20259e-05	6.25797e-08	3.11012e-07	1.52132e-05	0.0166372	3.31747e-06	6.99494e-06	5.03538e-08	8.47438e-06	5.03538e-08	3.11012e-07	3.77705e-08	1.61657e-07	3.77705e-08	3.77705e-08	7.50402e-08	4.53314e-07	3.77705e-08	3.77705e-08	2.15337e-07	0.000235493	4.69575e-08	9.90105e-08	3.77705e-08	1.19951e-07	3.77705e-08	3.77705e-08	3.77705e-08	9.30445e-08	3.77705e-08	3.77705e-08	9.74347e-07	8.94002e-07	9.74347e-07	9.74347e-07	5.2709e-08	5.76428e-05	3.77705e-08	3.77705e-08	3.77705e-08	8.31098e-08	3.77705e-08	3.77705e-08	3.77705e-08
	3.67377e-08	3.67377e-08	1.72176e-06	3.67377e-08	1.87025e-08	9.57613e-08	3.19551e-05	2.09931e-08	9.71579e-06	4.97472e-05	0.0166004	3.77509e-06	1.15454e-08	2.53394e-08	8.45565e-06	1.15454e-08	1.15454e-08	1.15454e-08	1.61299e-07	1.15454e-08	1.15454e-08	1.15454e-08	4.52312e-07	1.15454e-08	1.37523e-07	7.04153e-07	0.000234972	5.34348e-08	1.15454e-08	1.15454e-08	1.19686e-07	1.15454e-08	1.15454e-08	7.01747e-08	9.28389e-08	1.15454e-08	3.26857e-07	3.26857e-07	8.92027e-07	3.26857e-07	3.36622e-08	1.72359e-07	5.75153e-05	3.44219e-08	1.15454e-08	2.97443e-08	8.29261e-08	1.15454e-08	1.15454e-08
	4.28975e-07	5.66491e-07	4.28975e-07	1.71346e-06	2.4513e-07	5.10789e-07	2.4513e-07	3.18009e-05	6.9595e-05	3.97688e-05	2.82848e-05	0.0165203	1.9724e-07	3.25829e-06	1.9724e-07	8.41486e-06	1.4795e-07	9.84991e-08	1.4795e-07	1.60521e-07	9.44495e-08	1.4795e-07	1.4795e-07	4.5013e-07	9.8509e-07	9.66031e-07	4.0036e-07	0.000233838	1.4795e-07	3.21432e-07	1.4795e-07	1.19109e-07	1.4795e-07	8.99267e-07	1.4795e-07	9.2391e-08	3.8166e-06	3.8166e-06	3.8166e-06	3.8166e-06	2.41125e-07	9.66031e-07	1.4795e-07	5.72378e-05	1.4795e-07	3.21432e-07	1.4795e-07	8.2526e-08	1.4795e-07
	2.79688e-05	2.0167e-06	2.0167e-06	2.0167e-06	7.95346e-06	1.13382e-06	1.13382e-06	1.13382e-06	1.82367e-05	7.40321e-06	7.16603e-07	7.16603e-07	0.0163147	0.000213564	6.91637e-05	4.21136e-05	7.48634e-07	1.13382e-06	1.13382e-06	1.13382e-06	7.32888e-07	1.13382e-06	1.13382e-06	1.13382e-06	1.13382e-06	7.40321e-06	1.13382e-06	1.13382e-06	0.000230928	3.02292e-06	1.13382e-06	5.96101e-07	1.13382e-06	6.89156e-06	1.13382e-06	1.13382e-06	2.92487e-05	2.92487e-05	2.92487e-05	2.92487e-05	1.13382e-06	7.40321e-06	1.13382e-06	1.13382e-06	5.65252e-05	2.92106e-06	1.13382e-06	1.13382e-06	3.80182e-06
	3.15194e-07	2.84695e-05	3.15194e-07	2.65122e-06	3.52065e-07	8.09586e-06	1.77207e-07	2.65122e-06	1.11999e-07	1.85631e-05	1.11999e-07	2.65122e-06	1.51854e-05	0.0166067	6.17162e-06	4.08621e-06	1.77207e-07	7.62036e-07	1.77207e-07	6.01186e-07	3.52065e-07	4.12572e-07	1.77207e-07	2.76736e-07	1.77207e-07	1.15706e-06	1.77207e-07	1.70473e-07	2.14943e-07	0.000235062	1.77207e-07	4.08621e-06	1.77207e-07	3.34656e-07	1.77207e-07	2.24473e-07	4.57133e-06	4.19438e-06	4.57133e-06	4.57133e-06	1.77207e-07	1.15706e-06	1.77207e-07	1.70473e-07	1.77207e-07	5.75372e-05	1.77207e-07	4.08621e-06	3.62964e-07
	5.42232e-08	8.52152e-08	2.84359e-05	5.42232e-08	5.42232e-08	5.42232e-08	8.0863e-06	5.42232e-08	5.42232e-08	3.88551e-07	1.85412e-05	5.42232e-08	9.70801e-06	4.97074e-05	0.0165871	3.77207e-06	5.42232e-08	5.42232e-08	7.61137e-07	5.42232e-08	5.42232e-08	5.42232e-08	4.12086e-07	5.42232e-08	5.42232e-08	3.88551e-07	2.62444e-07	5.42232e-08	1.37413e-07	7.03589e-07	0.000234784	5.33921e-08	5.42232e-08	3.29577e-07	3.34261e-07	5.42232e-08	1.53509e-06	1.53509e-06	4.18943e-06	1.53509e-06	5.42232e-08	3.88551e-07	2.53851e-07	5.42232e-08	5.42232e-08	1.72221e-07	5.74693e-05	5.42232e-08	1.21886e-07
	1.23286e-06	8.40136e-06	1.23286e-06	2.82286e-05	4.42486e-07	9.95385e-07	6.93132e-07	8.02735e-06	4.38076e-07	4.3901e-06	4.38076e-07	1.84061e-05	6.9367e-05	3.29888e-05	2.81922e-05	0.0164662	6.93132e-07	4.61458e-07	6.93132e-07	7.55588e-07	4.42486e-07	6.93132e-07	6.93132e-07	4.09082e-07	6.93132e-07	4.52575e-06	6.93132e-07	6.93132e-07	9.81863e-07	1.65336e-05	6.93132e-07	0.000233073	6.93132e-07	4.21297e-06	6.93132e-07	3.31824e-07	1.78804e-05	1.78804e-05	1.78804e-05	1.78804e-05	6.93132e-07	4.52575e-06	6.93132e-07	6.93132e-07	6.93132e-07	2.13432e-05	6.93132e-07	5.70504e-05	1.4197e-06
	8.46746e-06	7.15625e-07	7.15625e-07	7.15625e-07	4.73431e-07	7.15625e-07	7.15625e-07	7.15625e-07	4.68902e-07	4.67262e-06	7.15625e-07	7.15625e-07	4.72509e-07	7.15625e-07	7.15625e-07	7.15625e-07	0.0162879	0.000213214	6.90503e-05	4.20445e-05	0.000273464	3.57974e-06	4.72777e-06	4.72777e-06	1.58676e-05	4.67262e-06	1.98936e-06	1.98936e-06	3.92509e-05	3.80413e-06	3.80413e-06	3.80413e-06	5.79821e-06	4.34969e-06	7.15625e-07	7.15625e-07	1.84606e-05	1.84606e-05	1.84606e-05	1.84606e-05	4.68902e-07	4.67262e-06	7.15625e-07	7.15625e-07	4.72509e-07	1.84366e-06	7.15625e-07	7.15625e-07	7.08123e-06
	1.1193e-07	8.62548e-06	1.1193e-07	1.1193e-07	2.22376e-07	4.82267e-07	1.1193e-07	1.1193e-07	1.1193e-07	4.77653e-07	1.1193e-07	1.1193e-07	1.1193e-07	4.81327e-07	1.1193e-07	1.1193e-07	1.51718e-05	0.0165919	6.16611e-06	6.97589e-06	7.39465e-07	0.000278568	7.39465e-07	4.69818e-06	3.11153e-07	1.61638e-05	3.11153e-07	3.99449e-06	5.94999e-07	3.99834e-05	5.94999e-07	4.69818e-06	1.1193e-07	5.90642e-06	1.1193e-07	1.1193e-07	2.8874e-06	2.64931e-06	2.8874e-06	2.8874e-06	1.1193e-07	4.77653e-07	1.1193e-07	1.1193e-07	1.1193e-07	4.81327e-07	1.1193e-07	1.1193e-07	1.1193e-07
	3.42485e-08	3.42485e-08	8.61513e-06	3.42485e-08	3.42485e-08	3.42485e-08	4.81688e-07	3.42485e-08	3.42485e-08	2.45417e-07	4.7708e-07	3.42485e-08	3.42485e-08	3.42485e-08	4.80749e-07	3.42485e-08	9.69914e-06	4.9662e-05	0.016572	3.76862e-06	2.48314e-07	8.33795e-07	0.000278233	2.48314e-07	1.04486e-07	2.45417e-07	1.61443e-05	1.04486e-07	1.99802e-07	1.19676e-07	3.99354e-05	1.99802e-07	3.42485e-08	2.08168e-07	5.89933e-06	3.42485e-08	9.69594e-07	9.69594e-07	2.64613e-06	9.69594e-07	3.42485e-08	2.45417e-07	4.7708e-07	3.42485e-08	3.42485e-08	8.82341e-08	4.80749e-07	3.42485e-08	3.42485e-08
	4.37168e-07	4.37168e-07	4.37168e-07	8.54006e-06	2.79082e-07	4.37168e-07	4.37168e-07	4.7749e-07	4.37168e-07	2.85445e-06	4.37168e-07	4.72923e-07	4.37168e-07	2.18316e-06	4.37168e-07	4.7656e-07	6.92042e-05	3.95455e-05	2.8126e-05	0.0164275	2.88815e-06	6.54129e-06	2.88815e-06	0.000275809	1.21528e-06	1.41145e-05	1.21528e-06	1.60037e-05	2.3239e-06	4.17264e-05	2.3239e-06	3.95874e-05	4.37168e-07	2.65718e-06	4.37168e-07	5.84792e-06	1.12774e-05	1.12774e-05	1.12774e-05	1.12774e-05	4.37168e-07	2.85445e-06	4.37168e-07	4.72923e-07	4.37168e-07	2.18316e-06	4.37168e-07	4.7656e-07	4.37168e-07
	1.02113e-07	1.02113e-07	1.02113e-07	1.02113e-07	8.64533e-06	5.37645e-07	1.02113e-07	1.02113e-07	1.02113e-07	6.66736e-07	1.02113e-07	1.02113e-07	1.02113e-07	1.02113e-07	1.02113e-07	1.02113e-07	5.05112e-06	6.74017e-07	6.74017e-07	6.74017e-07	0.01663	0.000217693	7.05008e-05	4.29278e-05	9.43888e-07	6.66736e-07	2.78512e-07	2.78512e-07	8.69819e-07	1.52925e-07	3.09909e-07	3.09909e-07	1.02113e-07	6.20657e-07	1.02113e-07	1.02113e-07	5.92001e-06	2.63415e-06	2.63415e-06	2.63415e-06	1.02113e-07	6.66736e-07	1.02113e-07	1.02113e-07	1.02113e-07	2.63072e-07	1.02113e-07	1.02113e-07	1.02113e-07
	1.59656e-08	3.6324e-08	1.59656e-08	1.59656e-08	5.67009e-08	8.80354e-06	1.59656e-08	1.59656e-08	1.59656e-08	1.04246e-07	1.59656e-08	1.59656e-08	1.59656e-08	3.6324e-08	1.59656e-08	1.59656e-08	1.05385e-07	5.14355e-06	1.05385e-07	3.50182e-07	1.54849e-05	0.0169344	6.29339e-06	7.11989e-06	4.35462e-08	9.61161e-07	4.35462e-08	2.97732e-07	4.84552e-08	8.85736e-07	4.84552e-08	4.11872e-07	1.59656e-08	3.6324e-08	1.59656e-08	1.59656e-08	4.11857e-07	6.02834e-06	4.11857e-07	4.11857e-07	1.59656e-08	1.04246e-07	1.59656e-08	1.59656e-08	1.59656e-08	3.6324e-08	1.59656e-08	1.59656e-08	1.59656e-08
	4.88115e-09	4.88115e-09	2.65644e-08	4.88115e-09	1.93737e-08	2.63286e-08	8.78574e-06	4.88115e-09	4.88115e-09	3.49772e-08	1.81904e-08	4.88115e-09	4.88115e-09	4.88115e-09	2.22155e-08	4.88115e-09	3.53592e-08	3.53592e-08	5.13314e-06	3.53592e-08	9.89121e-06	5.06454e-05	0.0169001	3.84325e-06	1.46108e-08	3.49772e-08	9.59217e-07	1.46108e-08	1.62579e-08	1.62579e-08	8.83945e-07	1.62579e-08	4.88115e-09	2.96684e-08	2.65644e-08	4.88115e-09	1.38188e-07	1.38188e-07	6.01616e-06	1.38188e-07	4.88115e-09	3.49772e-08	1.81904e-08	4.88115e-09	4.88115e-09	1.25753e-08	2.22155e-08	4.88115e-09	4.88115e-09
	6.25307e-08	1.7113e-07	6.25307e-08	3.74399e-08	1.3882e-07	3.29238e-07	6.25307e-08	8.74059e-06	6.25307e-08	4.08289e-07	6.25307e-08	3.74399e-08	6.25307e-08	1.71515e-07	6.25307e-08	3.74399e-08	4.12748e-07	2.37454e-06	4.12748e-07	5.10677e-06	7.08292e-05	4.04741e-05	2.87864e-05	0.0168133	1.70552e-07	1.4594e-06	1.70552e-07	9.54288e-07	1.89779e-07	5.96837e-06	1.89779e-07	8.79403e-07	6.25307e-08	1.7113e-07	6.25307e-08	3.74399e-08	1.61307e-06	1.61307e-06	1.61307e-06	5.98524e-06	6.25307e-08	4.08289e-07	6.25307e-08	3.74399e-08	6.25307e-08	1.71515e-07	6.25307e-08	3.74399e-08	6.25307e-08
	5.66141e-08	5.66141e-08	5.66141e-08	5.66141e-08	3.65946e-08	5.66141e-08	4.05142e-07	5.66141e-08	8.62699e-06	3.69658e-07	5.66141e-08	5.66141e-08	5.66141e-08	5.66141e-08	5.66141e-08	5.66141e-08	1.72118e-06	7.11427e-07	7.11427e-07	7.11427e-07	3.19443e-05	4.18161e-07	4.06532e-07	4.06532e-07	0.0165948	0.000217231	7.03513e-05	4.28367e-05	8.45279e-06	3.2711e-07	3.2711e-07	3.2711e-07	5.66141e-08	3.4411e-07	5.66141e-08	5.66141e-08	1.46045e-06	1.46045e-06	1.46045e-06	1.46045e-06	5.90745e-06	3.69658e-07	5.66141e-08	5.66141e-08	5.66141e-08	1.45855e-07	5.66141e-08	5.66141e-08	5.66141e-08
	8.85347e-09	2.18098e-08	8.85347e-09	8.85347e-09	1.75895e-08	2.00471e-08	6.33572e-08	8.85347e-09	8.85347e-09	8.78654e-06	8.85347e-09	8.85347e-09	8.85347e-09	1.94811e-08	8.85347e-09	8.85347e-09	1.11255e-07	1.75301e-06	1.11255e-07	1.11255e-07	6.35746e-08	3.25351e-05	6.35746e-08	3.15957e-07	1.54551e-05	0.0169017	3.37022e-06	7.10614e-06	5.11543e-08	8.60911e-06	5.11543e-08	3.15957e-07	8.85347e-09	2.18098e-08	8.85347e-09	8.85347e-09	2.28389e-07	2.09555e-07	2.28389e-07	2.28389e-07	8.85347e-09	6.0167e-06	8.85347e-09	8.85347e-09	8.85347e-09	1.94811e-08	8.85347e-09	8.85347e-09	8.85347e-09
	2.70625e-09	2.70625e-09	2.17616e-08	2.70625e-09	2.70625e-09	2.70625e-09	1.68763e-08	2.70625e-09	5.13116e-09	2.62728e-08	8.7671e-06	2.70625e-09	2.70625e-09	2.70625e-09	1.9438e-08	2.70625e-09	3.73218e-08	3.73218e-08	1.74913e-06	3.73218e-08	1.89998e-08	9.72837e-08	3.24631e-05	2.13269e-08	9.87024e-06	5.05381e-05	0.0168643	3.8351e-06	1.71603e-08	2.57423e-08	8.59007e-06	1.71603e-08	2.70625e-09	1.6449e-08	2.17616e-08	2.70625e-09	7.66156e-08	7.66156e-08	2.09092e-07	7.66156e-08	8.06853e-09	1.79907e-08	6.00339e-06	8.06853e-09	2.70625e-09	6.9721e-09	1.9438e-08	2.70625e-09	2.70625e-09
	3.468e-08	3.468e-08	3.468e-08	2.16567e-08	2.21392e-08	3.468e-08	2.48177e-07	1.6795e-08	3.67551e-08	2.2644e-07	3.468e-08	8.72486e-06	3.468e-08	7.53446e-08	3.468e-08	1.93443e-08	4.35797e-07	5.75501e-07	4.35797e-07	1.74071e-06	2.49028e-07	5.18912e-07	2.49028e-07	3.23067e-05	7.07018e-05	4.04013e-05	2.87346e-05	0.016783	2.00377e-07	3.3101e-06	2.00377e-07	8.54868e-06	3.468e-08	2.10791e-07	3.468e-08	2.16567e-08	8.94622e-07	8.94622e-07	8.94622e-07	8.94622e-07	3.468e-08	2.2644e-07	3.468e-08	5.97447e-06	3.468e-08	7.53446e-08	3.468e-08	1.93443e-08	3.468e-08
	2.65779e-07	2.65779e-07	2.65779e-07	2.65779e-07	1.71796e-07	2.65779e-07	2.65779e-07	2.65779e-07	2.65779e-07	1.73539e-06	2.65779e-07	2.65779e-07	8.61652e-06	2.65779e-07	2.65779e-07	2.65779e-07	2.84145e-05	2.04884e-06	2.04884e-06	2.04884e-06	8.08021e-06	1.17077e-06	1.17077e-06	1.17077e-06	1.85273e-05	1.73539e-06	7.28023e-07	7.28023e-07	0.0165747	0.000216968	7.02659e-05	4.27847e-05	2.65779e-07	1.61545e-06	2.65779e-07	2.65779e-07	6.85618e-06	6.85618e-06	6.85618e-06	6.85618e-06	2.65779e-07	1.73539e-06	2.65779e-07	2.65779e-07	5.90027e-06	6.84726e-07	2.65779e-07	2.65779e-07	2.65779e-07
	4.15523e-08	7.84714e-08	4.15523e-08	5.76865e-08	8.25535e-08	9.67416e-08	4.15523e-08	6.489e-08	4.15523e-08	2.71312e-07	4.15523e-08	5.68441e-08	4.15523e-08	8.77354e-06	4.15523e-08	4.03244e-07	3.20318e-07	2.89323e-05	3.20318e-07	2.69431e-06	1.8304e-07	8.22745e-06	1.8304e-07	2.69431e-06	1.1382e-07	1.88649e-05	1.1382e-07	2.69431e-06	1.54322e-05	0.0168767	6.27195e-06	7.09563e-06	4.15523e-08	7.84714e-08	4.15523e-08	5.76865e-08	1.0719e-06	9.83513e-07	1.0719e-06	1.0719e-06	4.15523e-08	2.71312e-07	4.15523e-08	5.68441e-08	4.15523e-08	6.00779e-06	4.15523e-08	4.03244e-07	4.15523e-08
	1.271e-08	1.271e-08	7.83515e-08	1.271e-08	1.271e-08	1.271e-08	9.65938e-08	1.271e-08	1.271e-08	9.10772e-08	5.95032e-08	1.271e-08	1.271e-08	2.62519e-08	8.76012e-06	1.271e-08	1.07528e-07	8.65702e-08	2.88881e-05	1.07528e-07	6.14449e-08	6.14449e-08	8.21489e-06	6.14449e-08	3.82084e-08	5.64469e-08	1.88361e-05	3.82084e-08	9.86239e-06	5.04979e-05	0.0168509	3.83205e-06	1.271e-08	7.72536e-08	7.83515e-08	1.271e-08	3.59829e-07	3.59829e-07	9.82011e-07	3.59829e-07	1.271e-08	9.10772e-08	5.95032e-08	1.271e-08	1.271e-08	3.27448e-08	5.99862e-06	1.271e-08	1.271e-08
	1.62694e-07	1.62694e-07	1.62694e-07	7.78869e-08	1.03862e-07	1.62694e-07	1.62694e-07	9.6021e-08	1.62694e-07	1.0623e-06	1.62694e-07	1.62694e-07	1.62694e-07	3.1479e-06	1.62694e-07	8.70818e-06	1.25418e-06	8.54664e-06	1.25418e-06	2.87168e-05	7.16676e-07	1.0126e-06	7.16676e-07	8.16617e-06	4.45652e-07	4.46602e-06	4.45652e-07	1.87244e-05	7.05667e-05	4.0324e-05	2.86797e-05	0.016751	1.62694e-07	9.88882e-07	1.62694e-07	7.78869e-08	4.19694e-06	4.19694e-06	4.19694e-06	4.19694e-06	1.62694e-07	1.0623e-06	1.62694e-07	1.62694e-07	1.62694e-07	2.39064e-06	1.62694e-07	5.96305e-06	1.62694e-07
	1.23455e-05	7.06153e-07	7.06153e-07	7.06153e-07	4.56448e-07	7.06153e-07	7.06153e-07	7.06153e-07	7.06153e-07	4.61077e-06	7.06153e-07	7.06153e-07	3.59207e-07	7.06153e-07	7.06153e-07	7.06153e-07	0.00017086	2.23662e-06	7.24339e-07	4.41049e-07	2.86864e-06	7.06153e-07	7.06153e-07	7.06153e-07	7.06153e-07	4.61077e-06	7.06153e-07	7.06153e-07	4.11743e-07	7.06153e-07	7.06153e-07	7.06153e-07	0.0160723	0.000210392	6.81363e-05	4.1488e-05	0.000269845	1.82163e-05	1.82163e-05	1.82163e-05	1.56576e-05	4.61077e-06	1.96302e-06	1.96302e-06	3.87313e-05	3.75378e-06	3.75378e-06	3.75378e-06	5.24912e-05
	1.10447e-07	1.25757e-05	1.10447e-07	1.10447e-07	2.19429e-07	2.96802e-07	1.10447e-07	1.10447e-07	1.10447e-07	7.21154e-07	1.10447e-07	1.10447e-07	1.10447e-07	3.65905e-07	1.10447e-07	1.10447e-07	1.5915e-07	0.000174047	1.10447e-07	1.10447e-07	2.19429e-07	2.92214e-06	1.10447e-07	1.10447e-07	1.10447e-07	7.21154e-07	1.10447e-07	1.10447e-07	1.10447e-07	4.19421e-07	1.10447e-07	1.10447e-07	1.49707e-05	0.016372	6.0844e-06	6.88345e-06	2.84914e-06	0.000274877	2.84914e-06	4.63593e-06	3.07029e-07	1.59496e-05	3.07029e-07	3.94156e-06	5.87115e-07	3.94536e-05	5.87115e-07	4.63593e-06	1.10447e-07
	1.88105e-07	1.88105e-07	1.25606e-05	1.88105e-07	1.88105e-07	1.88105e-07	2.96446e-07	1.88105e-07	1.88105e-07	1.88105e-07	2.82822e-07	1.88105e-07	1.88105e-07	1.88105e-07	3.65466e-07	1.88105e-07	1.88105e-07	5.20948e-07	0.000173838	1.88105e-07	1.88105e-07	1.88105e-07	2.91863e-06	1.88105e-07	1.88105e-07	1.88105e-07	2.82822e-07	1.88105e-07	1.88105e-07	1.88105e-07	4.18918e-07	1.88105e-07	9.57061e-06	4.90039e-05	0.0163523	3.71868e-06	9.56746e-07	8.22746e-07	0.000274546	9.56746e-07	1.88105e-07	1.88105e-07	1.59304e-05	1.88105e-07	1.88105e-07	4.84614e-07	3.94062e-05	1.88105e-07	1.88105e-07
	4.31381e-07	4.31381e-07	4.31381e-07	1.24514e-05	2.75388e-07	4.31381e-07	4.31381e-07	2.93867e-07	4.31381e-07	2.81667e-06	4.31381e-07	2.80362e-07	4.31381e-07	1.41108e-06	4.31381e-07	3.62287e-07	7.25954e-07	2.87196e-07	4.31381e-07	0.000172326	2.75388e-07	4.31381e-07	4.31381e-07	2.89324e-06	4.31381e-07	2.81667e-06	4.31381e-07	2.80362e-07	4.31381e-07	1.41108e-06	4.31381e-07	4.15273e-07	6.82882e-05	3.9022e-05	2.77537e-05	0.0162101	1.11281e-05	6.4547e-06	1.11281e-05	0.000272158	1.19919e-06	1.39277e-05	1.19919e-06	1.57918e-05	2.29314e-06	4.11741e-05	2.29314e-06	3.90634e-05	4.31381e-07
	1.00759e-07	1.00759e-07	1.00759e-07	1.00759e-07	1.26047e-05	1.64999e-07	1.00759e-07	1.00759e-07	1.00759e-07	6.579e-07	1.00759e-07	1.00759e-07	1.00759e-07	1.00759e-07	1.00759e-07	1.00759e-07	6.67233e-08	1.00759e-07	1.00759e-07	1.00759e-07	0.000174447	2.28357e-06	7.39543e-07	4.50306e-07	1.00759e-07	6.579e-07	1.00759e-07	1.00759e-07	1.00759e-07	1.00759e-07	1.00759e-07	1.00759e-07	4.98417e-06	6.65084e-07	6.65084e-07	6.65084e-07	0.0164096	0.000214808	6.95664e-05	4.23588e-05	9.31378e-07	6.579e-07	2.74821e-07	2.74821e-07	8.58291e-07	1.50898e-07	3.05802e-07	3.05802e-07	1.00759e-07
	1.5754e-08	3.58426e-08	1.5754e-08	1.5754e-08	5.59494e-08	1.28353e-05	1.5754e-08	1.5754e-08	1.5754e-08	1.02864e-07	1.5754e-08	1.5754e-08	1.5754e-08	3.58426e-08	1.5754e-08	1.5754e-08	1.5754e-08	6.79443e-08	1.5754e-08	1.5754e-08	1.62435e-07	0.000177639	6.60167e-08	7.46866e-08	1.5754e-08	1.02864e-07	1.5754e-08	1.5754e-08	1.5754e-08	3.58426e-08	1.5754e-08	1.5754e-08	1.03988e-07	5.07538e-06	1.03988e-07	3.45541e-07	1.52797e-05	0.0167099	6.20998e-06	7.02552e-06	4.2969e-08	9.48421e-07	4.2969e-08	2.93785e-07	4.7813e-08	8.73996e-07	4.7813e-08	4.06413e-07	1.5754e-08
	4.81646e-09	4.81646e-09	2.62123e-08	4.81646e-09	1.91169e-08	3.83863e-08	1.28093e-05	4.81646e-09	4.81646e-09	3.45136e-08	1.79493e-08	4.81646e-09	4.81646e-09	4.81646e-09	2.19211e-08	4.81646e-09	4.81646e-09	4.81646e-09	6.78069e-08	4.81646e-09	1.03757e-07	5.31263e-07	0.00017728	4.03151e-08	1.1287e-08	3.45136e-08	1.79493e-08	1.1287e-08	4.81646e-09	4.81646e-09	2.19211e-08	4.81646e-09	3.48905e-08	2.92752e-08	5.06511e-06	3.48905e-08	9.76011e-06	4.99741e-05	0.0166761	3.79231e-06	1.44172e-08	3.45136e-08	9.46504e-07	1.44172e-08	1.60424e-08	1.24086e-08	8.72229e-07	1.60424e-08	4.81646e-09
	6.1702e-08	1.68862e-07	6.1702e-08	3.69437e-08	1.36981e-07	1.6997e-07	6.1702e-08	1.27435e-05	6.1702e-08	4.02878e-07	6.1702e-08	3.69437e-08	6.1702e-08	1.69242e-07	6.1702e-08	3.69437e-08	6.1702e-08	1.68862e-07	6.1702e-08	6.74586e-08	7.42989e-07	4.24567e-07	3.01965e-07	0.000176369	6.1702e-08	4.02878e-07	6.1702e-08	3.69437e-08	6.1702e-08	1.69242e-07	6.1702e-08	3.69437e-08	4.07278e-07	2.34307e-06	4.07278e-07	5.03909e-06	6.98905e-05	3.99377e-05	2.84049e-05	0.0165905	1.68292e-07	1.44005e-06	1.68292e-07	9.41641e-07	1.87264e-07	5.88927e-06	1.87264e-07	8.67748e-07	6.1702e-08
	5.58638e-08	5.58638e-08	5.58638e-08	5.58638e-08	3.61097e-08	5.58638e-08	5.58638e-08	5.58638e-08	1.25779e-05	3.64758e-07	3.13002e-07	3.24678e-08	5.58638e-08	5.58638e-08	5.58638e-08	5.58638e-08	3.67114e-08	5.58638e-08	5.58638e-08	5.58638e-08	3.35091e-07	5.58638e-08	5.58638e-08	5.58638e-08	0.000174077	2.27873e-06	7.37974e-07	4.49351e-07	8.86684e-08	5.58638e-08	5.58638e-08	5.58638e-08	1.69837e-06	7.01999e-07	7.01999e-07	7.01999e-07	3.15209e-05	1.44109e-06	1.44109e-06	1.44109e-06	0.0163749	0.000214352	6.94189e-05	4.2269e-05	8.34077e-06	3.22775e-07	3.22775e-07	3.22775e-07	5.58638e-08
	8.73612e-09	2.15207e-08	8.73612e-09	8.73612e-09	1.73564e-08	2.46597e-08	8.73612e-09	8.73612e-09	1.1714e-08	1.28105e-05	4.89481e-08	8.73612e-09	8.73612e-09	1.92229e-08	8.73612e-09	8.73612e-09	8.73612e-09	3.73904e-08	8.73612e-09	8.73612e-09	1.73564e-08	3.41287e-07	8.73612e-09	8.73612e-09	1.62121e-07	0.000177296	3.5353e-08	7.45423e-08	8.73612e-09	9.03081e-08	8.73612e-09	8.73612e-09	1.0978e-07	1.72977e-06	1.0978e-07	1.0978e-07	2.25361e-07	3.21038e-05	2.25361e-07	3.11769e-07	1.52502e-05	0.0166776	3.32555e-06	7.01195e-06	5.04763e-08	8.495e-06	5.04763e-08	3.11769e-07	8.73612e-09
	2.67038e-09	2.67038e-09	2.14731e-08	2.67038e-09	2.67038e-09	2.67038e-09	2.46052e-08	2.67038e-09	7.48108e-09	3.8305e-08	1.27822e-05	2.90679e-09	2.67038e-09	2.67038e-09	1.91804e-08	2.67038e-09	2.67038e-09	2.67038e-09	3.73077e-08	2.67038e-09	2.67038e-09	2.67038e-09	3.40533e-07	2.67038e-09	1.03537e-07	5.30137e-07	0.000176904	4.02296e-08	2.67038e-09	2.67038e-09	9.01084e-08	2.67038e-09	3.68271e-08	3.68271e-08	1.72595e-06	3.68271e-08	7.56001e-08	9.59943e-08	3.20328e-05	7.56001e-08	9.73942e-06	4.98682e-05	0.0166408	3.78426e-06	1.69329e-08	2.54011e-08	8.47621e-06	1.69329e-08	2.67038e-09
	3.42204e-08	3.42204e-08	3.42204e-08	2.13697e-08	2.18458e-08	3.42204e-08	3.42204e-08	2.44866e-08	5.3588e-08	2.23439e-07	1.91735e-07	1.27206e-05	3.42204e-08	7.43461e-08	3.42204e-08	1.9088e-08	3.42204e-08	2.27825e-08	3.42204e-08	3.71279e-08	2.18458e-08	3.42204e-08	3.42204e-08	3.38892e-07	7.41652e-07	4.23803e-07	3.01422e-07	0.000176052	3.42204e-08	7.43461e-08	3.42204e-08	8.96743e-08	4.30022e-07	5.67874e-07	4.30022e-07	1.71764e-06	8.82765e-07	5.12035e-07	8.82765e-07	3.18785e-05	6.97648e-05	3.98658e-05	2.83538e-05	0.0165606	1.97721e-07	3.26623e-06	1.97721e-07	8.43538e-06	3.42204e-08
	2.62258e-07	2.62258e-07	2.62258e-07	2.62258e-07	1.6952e-07	2.62258e-07	2.62258e-07	2.62258e-07	2.62258e-07	1.7124e-06	2.62258e-07	2.62258e-07	1.25627e-05	1.6445e-07	2.62258e-07	2.62258e-07	2.98065e-07	2.62258e-07	2.62258e-07	2.62258e-07	1.6952e-07	2.62258e-07	2.62258e-07	2.62258e-07	1.94349e-07	1.7124e-06	2.62258e-07	2.62258e-07	0.000173866	2.27597e-06	7.37081e-07	4.48807e-07	2.8038e-05	2.02169e-06	2.02169e-06	2.02169e-06	7.97316e-06	6.76535e-06	6.76535e-06	6.76535e-06	1.82818e-05	1.7124e-06	7.18378e-07	7.18378e-07	0.0163551	0.000214093	6.9335e-05	4.22179e-05	2.62258e-07
	4.10014e-08	7.74311e-08	4.10014e-08	5.19374e-08	8.1459e-08	9.5459e-08	4.10014e-08	6.40298e-08	4.10014e-08	2.67715e-07	4.10014e-08	3.94433e-08	4.10014e-08	1.27915e-05	4.10014e-08	3.99999e-06	4.10014e-08	3.03494e-07	4.10014e-08	1.391e-07	8.1459e-08	9.5459e-08	4.10014e-08	6.40298e-08	4.10014e-08	1.97889e-07	4.10014e-08	3.94433e-08	1.61881e-07	0.000177033	6.57915e-08	6.27944e-07	3.16071e-07	2.85487e-05	3.16071e-07	2.6586e-06	1.05769e-06	8.11838e-06	1.05769e-06	2.6586e-06	1.12311e-07	1.86148e-05	1.12311e-07	2.6586e-06	1.52276e-05	0.0166529	6.1888e-06	7.00156e-06	4.10014e-08
	1.25416e-08	1.25416e-08	7.73131e-08	1.25416e-08	1.25416e-08	1.25416e-08	9.53136e-08	1.25416e-08	1.25416e-08	8.98701e-08	5.87145e-08	1.25416e-08	1.25416e-08	3.82745e-08	1.2772e-05	1.25416e-08	1.25416e-08	1.25416e-08	3.03031e-07	1.25416e-08	1.25416e-08	1.25416e-08	9.53136e-08	1.25416e-08	1.25416e-08	8.98701e-08	1.97587e-07	1.25416e-08	1.03455e-07	5.29715e-07	0.000176763	4.01976e-08	1.06103e-07	8.54228e-08	2.85052e-05	1.06103e-07	3.55059e-07	3.55059e-07	8.10601e-06	3.55059e-07	3.7702e-08	5.56988e-08	1.85864e-05	3.7702e-08	9.73167e-06	4.98286e-05	0.0166276	3.78126e-06	1.25416e-08
	1.60559e-07	1.60559e-07	1.60559e-07	7.68645e-08	1.02498e-07	1.60559e-07	1.60559e-07	9.47605e-08	1.60559e-07	1.04835e-06	1.60559e-07	1.60559e-07	1.60559e-07	3.10658e-06	1.60559e-07	1.26979e-05	1.60559e-07	1.06893e-07	1.60559e-07	3.01273e-07	1.02498e-07	1.60559e-07	1.60559e-07	9.47605e-08	1.60559e-07	1.04835e-06	1.60559e-07	1.96441e-07	7.40329e-07	3.82988e-06	3.00884e-07	0.000175738	1.23771e-06	8.43445e-06	1.23771e-06	2.83398e-05	4.14185e-06	4.14185e-06	4.14185e-06	8.05898e-06	4.39802e-07	4.4074e-06	4.39802e-07	1.84786e-05	6.96404e-05	3.97947e-05	2.83032e-05	0.0165311	1.60559e-07
	4.61779e-05	3.08677e-06	3.08677e-06	3.08677e-06	1.99525e-06	3.08677e-06	3.08677e-06	3.08677e-06	2.12601e-06	2.01548e-05	3.08677e-06	3.08677e-06	6.28508e-06	3.08677e-06	3.08677e-06	3.08677e-06	5.1003e-05	3.08677e-06	3.08677e-06	3.08677e-06	1.99525e-06	3.08677e-06	3.08677e-06	3.08677e-06	3.08677e-06	2.01548e-05	3.08677e-06	3.08677e-06	1.57018e-06	3.08677e-06	3.08677e-06	3.08677e-06	3.14186e-05	1.87619e-05	3.08677e-06	3.08677e-06	7.96278e-05	7.96278e-05	7.96278e-05	7.96278e-05	3.08677e-06	2.01548e-05	3.08677e-06	3.08677e-06	1.57018e-06	7.95242e-06	3.08677e-06	3.08677e-06	0.0162104
	4.82818e-07	4.70417e-05	4.82818e-07	4.35916e-07	9.59234e-07	1.46579e-06	4.82818e-07	4.82818e-07	4.82818e-07	2.16578e-06	4.82818e-07	4.82818e-07	4.34916e-07	6.40265e-06	4.82818e-07	2.92675e-06	4.82818e-07	5.19571e-05	4.82818e-07	4.82818e-07	9.59234e-07	1.29747e-06	4.82818e-07	4.82818e-07	4.82818e-07	3.15253e-06	4.82818e-07	4.82818e-07	4.82818e-07	1.59956e-06	4.82818e-07	4.82818e-07	4.82818e-07	3.20064e-05	4.82818e-07	4.82818e-07	1.2455e-05	1.1428e-05	1.2455e-05	1.2455e-05	4.82818e-07	3.15253e-06	4.82818e-07	4.82818e-07	4.82818e-07	1.59956e-06	4.82818e-07	4.82818e-07	1.51002e-05
	1.47733e-07	1.47733e-07	4.69853e-05	1.47733e-07	1.47733e-07	1.47733e-07	1.46403e-06	1.47733e-07	1.47733e-07	1.05862e-06	2.16318e-06	1.47733e-07	1.47733e-07	1.47733e-07	6.39498e-06	1.47733e-07	1.47733e-07	1.55516e-07	5.18948e-05	1.47733e-07	1.47733e-07	1.47733e-07	1.29592e-06	1.47733e-07	1.47733e-07	1.05862e-06	1.23636e-06	1.47733e-07	1.47733e-07	1.47733e-07	1.59764e-06	1.47733e-07	1.47733e-07	8.97947e-07	3.19679e-05	1.47733e-07	4.18242e-06	4.18242e-06	1.14143e-05	4.18242e-06	1.47733e-07	1.05862e-06	1.23636e-06	1.47733e-07	1.47733e-07	3.80604e-07	1.59764e-06	1.47733e-07	9.65342e-06
	1.88557e-06	1.88557e-06	1.88557e-06	4.65714e-05	1.20372e-06	1.88557e-06	1.88557e-06	1.45113e-06	1.88557e-06	1.23117e-05	1.88557e-06	2.14412e-06	1.88557e-06	6.16784e-06	1.88557e-06	6.33863e-06	1.88557e-06	1.25533e-06	1.88557e-06	5.14376e-05	1.20372e-06	1.88557e-06	1.88557e-06	1.2845e-06	1.88557e-06	1.23117e-05	1.88557e-06	1.22546e-06	1.88557e-06	6.16784e-06	1.88557e-06	1.58356e-06	1.88557e-06	1.14608e-05	1.88557e-06	3.16863e-05	4.86412e-05	4.86412e-05	4.86412e-05	4.86412e-05	1.88557e-06	1.23117e-05	1.88557e-06	1.22546e-06	1.88557e-06	6.16784e-06	1.88557e-06	1.58356e-06	6.88712e-05
	3.56818e-07	4.40471e-07	4.40471e-07	9.30304e-07	4.715e-05	6.1721e-07	4.40471e-07	4.40471e-07	2.19301e-07	2.87602e-06	4.40471e-07	4.40471e-07	8.96858e-07	4.40471e-07	4.40471e-07	4.40471e-07	2.91682e-07	4.40471e-07	4.40471e-07	9.30304e-07	5.20767e-05	6.81702e-07	4.40471e-07	4.40471e-07	4.40471e-07	2.87602e-06	4.40471e-07	4.40471e-07	4.40471e-07	4.40471e-07	4.40471e-07	4.40471e-07	4.40471e-07	2.67725e-06	4.40471e-07	9.30304e-07	3.208e-05	1.13626e-05	1.13626e-05	1.13626e-05	4.40471e-07	2.87602e-06	4.40471e-07	1.30772e-06	4.40471e-07	1.13478e-06	4.40471e-07	2.50259e-06	5.0273e-06
	6.88696e-08	3.63352e-07	6.88696e-08	1.45457e-07	2.44586e-07	4.80134e-05	6.88696e-08	6.88696e-08	6.88696e-08	2.23316e-07	6.88696e-08	6.88696e-08	5.27449e-08	9.1328e-07	6.88696e-08	6.4836e-08	6.88696e-08	2.97023e-07	6.88696e-08	1.45457e-07	2.44586e-07	5.30303e-05	6.79109e-08	6.79109e-08	6.88696e-08	4.49679e-07	6.88696e-08	6.88696e-08	6.88696e-08	1.56688e-07	6.88696e-08	6.88696e-08	6.88696e-08	1.56688e-07	6.88696e-08	1.45457e-07	1.77659e-06	3.26674e-05	1.77659e-06	1.77659e-06	6.88696e-08	4.49679e-07	6.88696e-08	2.04468e-07	6.88696e-08	1.56688e-07	6.88696e-08	3.91292e-07	1.04889e-07
	2.10555e-08	2.10555e-08	3.62617e-07	4.88046e-08	8.35709e-08	1.43593e-07	4.79163e-05	2.10555e-08	2.10555e-08	1.50879e-07	2.22865e-07	2.10555e-08	2.10555e-08	2.10555e-08	9.11434e-07	2.10555e-08	2.10555e-08	2.10555e-08	2.96422e-07	4.88046e-08	8.35709e-08	1.58597e-07	5.2923e-05	2.10555e-08	4.93417e-08	1.50879e-07	7.84664e-08	4.93417e-08	2.10555e-08	2.10555e-08	9.58294e-08	2.10555e-08	2.10555e-08	1.27978e-07	1.14589e-07	4.88046e-08	5.96092e-07	5.96092e-07	3.26013e-05	5.96092e-07	2.10555e-08	1.50879e-07	7.84664e-08	2.10555e-08	2.10555e-08	5.4245e-08	9.58294e-08	1.31288e-07	2.10555e-08
	2.69732e-07	7.38185e-07	2.69732e-07	3.60751e-07	5.98815e-07	7.43027e-07	2.69732e-07	4.76698e-05	2.69732e-07	1.76119e-06	2.69732e-07	2.21718e-07	2.69732e-07	7.39846e-07	2.69732e-07	9.06744e-07	2.69732e-07	7.38185e-07	2.69732e-07	5.69693e-07	5.98815e-07	7.43027e-07	2.69732e-07	5.26508e-05	2.69732e-07	1.76119e-06	2.69732e-07	1.615e-07	2.69732e-07	7.39846e-07	2.69732e-07	1.615e-07	2.69732e-07	7.38185e-07	2.69732e-07	5.69693e-07	6.95814e-06	6.95814e-06	6.95814e-06	3.24336e-05	2.69732e-07	1.76119e-06	2.69732e-07	8.00812e-07	2.69732e-07	7.39846e-07	2.69732e-07	1.53252e-06	4.10804e-07
	2.44212e-07	2.44212e-07	2.44212e-07	2.44212e-07	1.57855e-07	2.44212e-07	2.44212e-07	2.44212e-07	4.70505e-05	1.59456e-06	2.44212e-07	1.21453e-07	4.97249e-07	2.27663e-07	2.27663e-07	2.27663e-07	1.60486e-07	2.44212e-07	2.44212e-07	2.44212e-07	1.57855e-07	2.44212e-07	2.44212e-07	2.44212e-07	5.19668e-05	1.59456e-06	2.44212e-07	1.34144e-07	2.44212e-07	2.44212e-07	2.44212e-07	2.44212e-07	2.44212e-07	1.48436e-06	2.44212e-07	2.44212e-07	6.29981e-06	6.29981e-06	6.29981e-06	6.29981e-06	3.20123e-05	1.59456e-06	2.44212e-07	2.44212e-07	2.44212e-07	6.29162e-07	2.44212e-07	2.44212e-07	1.71308e-06
	3.81907e-08	1.10361e-07	3.81907e-08	2.93162e-08	7.58749e-08	1.15943e-07	3.81907e-08	3.81907e-08	4.38193e-08	4.79209e-05	3.81907e-08	3.81907e-08	3.44016e-08	5.06447e-07	3.56027e-08	6.3019e-07	3.81907e-08	1.63455e-07	3.81907e-08	3.81907e-08	7.58749e-08	1.01884e-07	3.81907e-08	3.81907e-08	4.83979e-08	5.29281e-05	3.81907e-08	3.81907e-08	3.81907e-08	8.40343e-08	3.81907e-08	2.88743e-08	3.81907e-08	9.40795e-08	3.81907e-08	3.81907e-08	9.85186e-07	9.03947e-07	9.85186e-07	9.85186e-07	3.81907e-08	3.26044e-05	3.81907e-08	3.81907e-08	3.81907e-08	8.40343e-08	3.81907e-08	2.75473e-08	1.10732e-07
	1.16738e-08	1.16738e-08	1.10117e-07	1.16738e-08	1.16738e-08	1.16738e-08	1.15687e-07	1.16738e-08	2.79848e-08	1.43289e-07	4.78149e-05	1.16738e-08	1.16738e-08	1.16738e-08	5.05328e-07	1.16738e-08	1.16738e-08	1.16738e-08	1.63094e-07	1.16738e-08	1.16738e-08	1.16738e-08	1.01659e-07	1.16738e-08	3.09089e-08	1.58261e-07	5.2811e-05	1.20097e-08	1.16738e-08	1.16738e-08	8.38487e-08	1.16738e-08	1.16738e-08	7.09553e-08	9.38716e-08	1.16738e-08	3.30493e-07	3.30493e-07	9.0195e-07	3.30493e-07	3.48048e-08	9.74913e-08	3.25324e-05	3.48048e-08	1.16738e-08	3.00752e-08	8.38487e-08	1.16738e-08	3.71464e-08
	1.49596e-07	1.49596e-07	1.49596e-07	1.09586e-07	9.55001e-08	1.49596e-07	1.49596e-07	1.15129e-07	2.00458e-07	9.76777e-07	1.49596e-07	4.75842e-05	1.39459e-07	3.25008e-07	1.39459e-07	5.0289e-07	1.49596e-07	9.95948e-08	1.49596e-07	1.62307e-07	9.55001e-08	1.49596e-07	1.49596e-07	1.01169e-07	2.21403e-07	9.76777e-07	1.49596e-07	5.25562e-05	1.49596e-07	3.25008e-07	1.49596e-07	8.3444e-08	1.49596e-07	9.0927e-07	1.49596e-07	9.34187e-08	3.85906e-06	3.85906e-06	3.85906e-06	3.85906e-06	1.49596e-07	9.76777e-07	1.49596e-07	3.23754e-05	1.49596e-07	3.25008e-07	1.49596e-07	8.3444e-08	4.33747e-07
	1.28474e-06	1.14643e-06	1.14643e-06	1.14643e-06	7.41039e-07	1.14643e-06	1.14643e-06	1.14643e-06	6.71338e-07	7.48554e-06	1.14643e-06	1.14643e-06	4.69917e-05	6.1119e-06	4.34697e-06	6.8757e-05	7.5696e-07	1.14643e-06	1.14643e-06	1.14643e-06	7.41039e-07	1.14643e-06	1.14643e-06	1.14643e-06	1.14643e-06	7.48554e-06	1.14643e-06	1.14643e-06	5.19018e-05	6.79413e-07	1.14643e-06	3.15034e-06	1.14643e-06	6.96821e-06	1.14643e-06	1.14643e-06	2.95739e-05	2.95739e-05	2.95739e-05	2.95739e-05	1.14643e-06	7.48554e-06	1.14643e-06	1.14643e-06	3.19723e-05	2.95355e-06	1.14643e-06	3.00556e-06	2.82799e-05
	1.79157e-07	1.30758e-06	1.79157e-07	2.11685e-06	3.55937e-07	4.1711e-07	1.79157e-07	6.01968e-07	1.79157e-07	6.83274e-07	1.79157e-07	1.38026e-06	1.78121e-06	4.78272e-05	7.32832e-07	0.00123479	1.79157e-07	7.70418e-07	1.79157e-07	6.07799e-07	3.55937e-07	4.1711e-07	1.79157e-07	2.7978e-07	1.79157e-07	1.16979e-06	1.79157e-07	1.72348e-07	1.79157e-07	5.28246e-05	1.79157e-07	5.65764e-05	1.79157e-07	3.38337e-07	1.79157e-07	2.26942e-07	4.62161e-06	4.24051e-06	4.62161e-06	4.62161e-06	1.79157e-07	1.16979e-06	1.79157e-07	1.72348e-07	1.79157e-07	3.25408e-05	1.79157e-07	5.39762e-05	3.18661e-07
	5.48264e-08	5.48264e-08	1.3062e-06	5.48264e-08	5.48264e-08	5.48264e-08	4.1667e-07	5.48264e-08	5.48264e-08	3.92873e-07	6.82551e-07	5.48264e-08	5.61359e-07	1.43175e-07	4.77767e-05	3.69645e-06	5.48264e-08	5.48264e-08	7.69604e-07	5.48264e-08	5.48264e-08	5.48264e-08	4.1667e-07	5.48264e-08	5.48264e-08	3.92873e-07	2.56675e-07	5.48264e-08	5.48264e-08	1.58135e-07	5.27688e-05	1.69366e-07	5.48264e-08	3.33243e-07	3.37979e-07	5.48264e-08	1.55217e-06	1.55217e-06	4.23603e-06	1.55217e-06	5.48264e-08	3.92873e-07	2.56675e-07	5.48264e-08	5.48264e-08	9.74133e-08	3.25063e-05	1.61582e-07	5.48264e-08
	7.01326e-07	7.01326e-07	7.01326e-07	1.29758e-06	4.47717e-07	7.01326e-07	7.01326e-07	4.13918e-07	7.01326e-07	4.57925e-06	7.01326e-07	6.78044e-07	6.5431e-06	1.35697e-05	2.65924e-06	4.74612e-05	7.01326e-07	4.66913e-07	7.01326e-07	7.6452e-07	4.47717e-07	7.01326e-07	7.01326e-07	4.13918e-07	7.01326e-07	4.57925e-06	7.01326e-07	7.01326e-07	7.01326e-07	1.67291e-05	7.01326e-07	5.24203e-05	7.01326e-07	4.26278e-06	7.01326e-07	3.35747e-07	1.80918e-05	1.80918e-05	1.80918e-05	1.80918e-05	7.01326e-07	4.57925e-06	7.01326e-07	7.01326e-07	7.01326e-07	1.03053e-05	7.01326e-07	3.22917e-05	1.24743e-06
	0.0125076	0.000163729	5.30243e-05	3.22863e-05	0.000209995	5.80641e-06	5.80641e-06	5.80641e-06	1.21849e-05	5.80641e-06	2.99042e-05	5.80641e-06	3.01411e-05	5.80641e-06	5.80641e-06	5.80641e-06	0.000177041	5.80641e-06	5.80641e-06	5.80641e-06	5.80641e-06	5.80641e-06	5.80641e-06	5.80641e-06	5.80641e-06	5.80641e-06	2.99042e-05	5.80641e-06	5.80641e-06	5.80641e-06	5.80641e-06	5.80641e-06	5.34444e-05	3.52923e-05	5.80641e-06	5.80641e-06	5.80641e-06	1.4959e-05	5.80641e-06	5.80641e-06	0.000180864	0.000180864	0.000180864	0.000180864	5.80641e-06	1.4959e-05	5.80641e-06	5.80641e-06	6.90616e-05
	1.16516e-05	0.0127422	4.73544e-06	5.35733e-06	9.4784e-07	0.000213934	9.08256e-07	3.6081e-06	9.08256e-07	1.24134e-05	4.67771e-06	3.06768e-06	9.08256e-07	3.07064e-05	9.08256e-07	3.6081e-06	9.08256e-07	0.000180361	9.08256e-07	9.08256e-07	9.4784e-07	3.02815e-06	9.08256e-07	9.08256e-07	9.08256e-07	1.17796e-06	4.67771e-06	9.08256e-07	9.08256e-07	1.52217e-06	9.08256e-07	9.08256e-07	9.08256e-07	5.44468e-05	9.08256e-07	9.08256e-07	9.4784e-07	1.2347e-06	9.08256e-07	9.08256e-07	2.82913e-05	2.82913e-05	2.82913e-05	2.82913e-05	9.08256e-07	1.52217e-06	9.08256e-07	9.08256e-07	9.08256e-07
	7.4488e-06	3.81397e-05	0.012727	2.89425e-06	3.04997e-07	6.40342e-07	0.000213679	3.04997e-07	3.04997e-07	3.04997e-07	1.23986e-05	3.04997e-07	3.04997e-07	3.04997e-07	3.06698e-05	3.04997e-07	3.04997e-07	5.39852e-07	0.000180146	3.04997e-07	3.04997e-07	3.04997e-07	3.02455e-06	3.04997e-07	3.04997e-07	3.04997e-07	1.17655e-06	3.04997e-07	3.04997e-07	3.04997e-07	1.52036e-06	3.04997e-07	3.04997e-07	1.85382e-06	5.43819e-05	3.04997e-07	3.04997e-07	7.85761e-07	1.23323e-06	3.04997e-07	9.50035e-06	9.50035e-06	1.47987e-05	9.50035e-06	3.04997e-07	7.85761e-07	1.52036e-06	3.04997e-07	3.04997e-07
	5.31418e-05	3.03669e-05	2.15979e-05	0.0126147	3.54703e-06	5.02304e-06	3.54703e-06	0.000211793	3.54703e-06	1.08385e-05	1.82679e-05	1.22892e-05	3.54703e-06	3.20417e-05	3.54703e-06	3.03991e-05	3.54703e-06	3.54703e-06	3.54703e-06	0.000178556	3.54703e-06	3.54703e-06	3.54703e-06	2.99785e-06	3.54703e-06	3.54703e-06	1.82679e-05	3.54703e-06	3.54703e-06	5.86941e-06	3.54703e-06	3.54703e-06	3.54703e-06	2.15594e-05	3.54703e-06	5.39019e-05	3.54703e-06	9.13818e-06	3.54703e-06	3.54703e-06	0.000110487	0.000110487	0.000110487	0.000110487	3.54703e-06	5.86941e-06	3.54703e-06	3.54703e-06	3.54703e-06
	3.87918e-06	8.28601e-07	8.28601e-07	8.28601e-07	0.0127717	0.000167185	5.41436e-05	3.29679e-05	7.24892e-07	8.28601e-07	4.26747e-06	8.28601e-07	6.68007e-07	8.28601e-07	8.28601e-07	8.28601e-07	8.28601e-07	8.28601e-07	8.28601e-07	8.28601e-07	0.000180778	2.36644e-06	8.28601e-07	8.28601e-07	8.28601e-07	8.28601e-07	4.26747e-06	8.28601e-07	8.28601e-07	8.28601e-07	8.28601e-07	8.28601e-07	8.28601e-07	5.03637e-06	8.28601e-07	8.28601e-07	5.45726e-05	2.13472e-06	8.28601e-07	8.28601e-07	2.58101e-05	2.58101e-05	2.58101e-05	2.58101e-05	8.28601e-07	2.13472e-06	8.28601e-07	8.28601e-07	8.28601e-07
	1.29556e-07	3.95022e-06	1.29556e-07	2.68938e-07	1.18924e-05	0.0130055	4.8333e-06	5.46805e-06	1.29556e-07	7.38167e-07	6.67239e-07	2.28656e-07	1.29556e-07	6.80241e-07	1.29556e-07	3.16316e-07	1.29556e-07	2.93498e-07	1.29556e-07	1.29556e-07	2.41684e-07	0.000184088	1.29556e-07	1.29556e-07	1.29556e-07	1.54829e-07	6.67239e-07	1.29556e-07	1.29556e-07	1.54829e-07	1.29556e-07	1.29556e-07	1.29556e-07	7.87461e-07	1.29556e-07	1.29556e-07	2.41684e-07	5.55719e-05	1.29556e-07	1.29556e-07	4.03554e-06	4.03554e-06	4.03554e-06	4.03554e-06	1.29556e-07	1.54829e-07	1.29556e-07	1.29556e-07	1.29556e-07
	4.34693e-08	4.34693e-08	3.94223e-06	4.34693e-08	7.59641e-06	3.88955e-05	0.0129792	2.9516e-06	4.34693e-08	4.34693e-08	7.36674e-07	4.34693e-08	4.34693e-08	4.34693e-08	6.78866e-07	4.34693e-08	4.34693e-08	4.34693e-08	2.92905e-07	4.34693e-08	1.07524e-07	5.50551e-07	0.000183716	4.17787e-08	4.34693e-08	4.34693e-08	2.23876e-07	4.34693e-08	4.34693e-08	4.34693e-08	9.11943e-08	4.34693e-08	4.34693e-08	2.64213e-07	1.09047e-07	4.34693e-08	8.25792e-08	1.66198e-07	5.54595e-05	4.34693e-08	1.35402e-06	1.35402e-06	2.10917e-06	1.35402e-06	4.34693e-08	1.11989e-07	9.11943e-08	4.34693e-08	4.34693e-08
	5.07412e-07	1.82362e-06	5.07412e-07	3.92194e-06	5.43961e-05	3.10837e-05	2.21077e-05	0.0129124	5.07412e-07	1.1208e-06	2.61328e-06	7.32883e-07	5.07412e-07	4.58365e-06	5.07412e-07	6.75371e-07	5.07412e-07	7.29423e-07	5.07412e-07	5.07412e-07	7.69956e-07	7.34208e-07	5.07412e-07	0.00018277	5.07412e-07	7.18771e-07	2.61328e-06	5.07412e-07	5.07412e-07	7.31064e-07	5.07412e-07	5.07412e-07	5.07412e-07	3.08413e-06	5.07412e-07	5.07412e-07	5.07412e-07	7.34208e-07	5.07412e-07	5.51741e-05	1.58054e-05	1.58054e-05	1.58054e-05	1.58054e-05	5.07412e-07	7.31064e-07	5.07412e-07	5.07412e-07	5.07412e-07
	1.32185e-06	5.4637e-07	5.4637e-07	5.4637e-07	2.45329e-05	3.21145e-07	4.59403e-07	4.59403e-07	0.0127447	0.000166832	5.40292e-05	3.28982e-05	6.49167e-06	4.59403e-07	4.59403e-07	4.59403e-07	4.59403e-07	4.59403e-07	4.59403e-07	4.59403e-07	3.47254e-07	4.59403e-07	4.59403e-07	4.59403e-07	0.000180395	2.36144e-06	2.36602e-06	4.65662e-07	4.59403e-07	4.59403e-07	4.59403e-07	4.59403e-07	4.59403e-07	2.79233e-06	4.59403e-07	4.59403e-07	4.59403e-07	1.18356e-06	4.59403e-07	4.59403e-07	5.44573e-05	1.431e-05	1.431e-05	1.431e-05	4.59403e-07	1.18356e-06	4.59403e-07	4.59403e-07	4.59403e-07
	8.54434e-08	1.34631e-06	8.54434e-08	8.54434e-08	7.49743e-08	2.49868e-05	7.18432e-08	2.42654e-07	1.18694e-05	0.0129804	2.58831e-06	5.4575e-06	7.18432e-08	6.61176e-06	7.18432e-08	2.42654e-07	7.18432e-08	1.61515e-07	7.18432e-08	7.18432e-08	7.49743e-08	3.53678e-07	7.18432e-08	7.18432e-08	1.68007e-07	0.000183733	3.70007e-07	7.18432e-08	7.18432e-08	9.35869e-08	7.18432e-08	7.18432e-08	7.18432e-08	4.36674e-07	7.18432e-08	7.18432e-08	7.49743e-08	1.06767e-07	7.18432e-08	7.18432e-08	2.23785e-06	5.54647e-05	2.23785e-06	2.23785e-06	7.18432e-08	7.99695e-08	7.18432e-08	7.18432e-08	7.18432e-08
	2.8663e-08	2.8663e-08	1.34333e-06	2.8663e-08	2.41007e-08	7.47136e-08	2.49316e-05	2.41007e-08	7.58032e-06	3.88131e-05	0.0129517	2.94535e-06	2.41007e-08	1.977e-08	6.59715e-06	2.41007e-08	2.41007e-08	2.41007e-08	1.61158e-07	2.41007e-08	2.41007e-08	2.41007e-08	3.52897e-07	2.41007e-08	1.07296e-07	5.49385e-07	0.000183327	4.16902e-08	2.41007e-08	2.41007e-08	9.33802e-08	2.41007e-08	2.41007e-08	1.46488e-07	8.9331e-08	2.41007e-08	2.41007e-08	6.20904e-08	1.06531e-07	2.41007e-08	7.50712e-07	7.50712e-07	5.53421e-05	7.50712e-07	2.41007e-08	6.20904e-08	7.97928e-08	2.41007e-08	2.41007e-08
	3.34689e-07	4.4198e-07	3.34689e-07	1.33685e-06	2.81416e-07	3.9852e-07	2.81416e-07	2.48113e-05	5.42985e-05	3.10279e-05	2.2068e-05	0.0128893	2.81416e-07	2.54214e-06	2.81416e-07	6.56532e-06	2.81416e-07	2.81416e-07	2.81416e-07	2.81416e-07	2.81416e-07	2.81416e-07	2.81416e-07	3.51194e-07	7.68573e-07	4.39187e-07	1.44935e-06	0.000182442	2.81416e-07	3.09287e-07	2.81416e-07	2.81416e-07	2.81416e-07	1.71049e-06	2.81416e-07	2.81416e-07	2.81416e-07	7.25009e-07	2.81416e-07	2.81416e-07	8.76583e-06	8.76583e-06	8.76583e-06	5.50751e-05	2.81416e-07	7.25009e-07	2.81416e-07	2.81416e-07	2.81416e-07
	2.18212e-05	2.15662e-06	2.15662e-06	2.15662e-06	6.20528e-06	2.15662e-06	2.15662e-06	2.15662e-06	1.42282e-05	2.15662e-06	1.1107e-05	2.15662e-06	0.0127287	0.000166622	5.39613e-05	3.28569e-05	2.15662e-06	2.15662e-06	2.15662e-06	2.15662e-06	2.15662e-06	2.15662e-06	2.15662e-06	2.15662e-06	2.15662e-06	2.15662e-06	1.1107e-05	2.15662e-06	0.000180169	2.35847e-06	2.15662e-06	2.15662e-06	2.15662e-06	1.31083e-05	2.15662e-06	2.15662e-06	2.15662e-06	5.55607e-06	2.15662e-06	2.15662e-06	6.71765e-05	6.71765e-05	6.71765e-05	6.71765e-05	5.43888e-05	5.55607e-06	2.15662e-06	2.15662e-06	3.79844e-06
	3.37065e-07	2.22121e-05	3.37065e-07	2.0685e-06	3.51755e-07	6.31643e-06	3.37065e-07	2.0685e-06	3.37065e-07	1.44831e-05	1.73596e-06	2.0685e-06	1.18477e-05	0.0129566	4.81513e-06	3.93181e-06	3.37065e-07	7.61366e-07	3.37065e-07	6.00658e-07	3.51755e-07	3.96983e-07	3.37065e-07	3.37065e-07	3.37065e-07	2.44547e-07	1.73596e-06	3.37065e-07	3.37065e-07	0.000183397	3.37065e-07	3.93181e-06	3.37065e-07	2.04874e-06	3.37065e-07	3.37065e-07	3.51755e-07	3.96983e-07	3.37065e-07	3.37065e-07	1.04992e-05	1.04992e-05	1.04992e-05	1.04992e-05	3.37065e-07	5.53631e-05	3.37065e-07	3.93181e-06	3.37065e-07
	1.13189e-07	1.13189e-07	2.21859e-05	1.13189e-07	1.13189e-07	1.13189e-07	6.30898e-06	1.13189e-07	1.13189e-07	1.13189e-07	1.4466e-05	1.13189e-07	7.57425e-06	3.8782e-05	0.0129414	2.94299e-06	1.13189e-07	1.13189e-07	7.60468e-07	1.13189e-07	1.13189e-07	1.13189e-07	3.96515e-07	1.13189e-07	1.13189e-07	1.13189e-07	5.82949e-07	1.13189e-07	1.13189e-07	5.48944e-07	0.00018318	1.13189e-07	1.13189e-07	6.87983e-07	3.21631e-07	1.13189e-07	1.13189e-07	2.91609e-07	3.96515e-07	1.13189e-07	3.52574e-06	3.52574e-06	5.49206e-06	3.52574e-06	1.13189e-07	1.65714e-07	5.52978e-05	1.13189e-07	1.13189e-07
	1.31828e-06	6.55421e-06	1.31828e-06	2.20222e-05	1.31828e-06	1.31828e-06	1.31828e-06	6.26243e-06	1.31828e-06	3.42488e-06	6.78944e-06	1.43592e-05	5.41157e-05	3.29569e-05	2.19937e-05	0.0128459	1.31828e-06	1.31828e-06	1.31828e-06	1.31828e-06	1.31828e-06	1.31828e-06	1.31828e-06	1.31828e-06	1.31828e-06	1.31828e-06	6.78944e-06	1.31828e-06	1.31828e-06	1.59074e-05	1.31828e-06	0.000181828	1.31828e-06	8.01275e-06	1.31828e-06	1.31828e-06	1.31828e-06	3.39629e-06	1.31828e-06	1.31828e-06	4.10633e-05	4.10633e-05	4.10633e-05	4.10633e-05	1.31828e-06	2.13225e-05	1.31828e-06	5.48898e-05	1.31828e-06
	8.14746e-06	1.36118e-06	1.36118e-06	1.36118e-06	1.36118e-06	1.36118e-06	1.36118e-06	1.36118e-06	1.36118e-06	1.36118e-06	7.01036e-06	1.36118e-06	1.36118e-06	1.36118e-06	1.36118e-06	1.36118e-06	0.0127078	0.00016635	5.38731e-05	3.28032e-05	0.000213357	2.79292e-06	3.68862e-06	3.68862e-06	1.23799e-05	1.5521e-06	7.01036e-06	1.5521e-06	3.06236e-05	2.96799e-06	2.96799e-06	2.96799e-06	5.57908e-06	8.27347e-06	1.36118e-06	1.36118e-06	1.36118e-06	3.5068e-06	1.36118e-06	1.36118e-06	4.23994e-05	4.23994e-05	4.23994e-05	4.23994e-05	1.36118e-06	3.5068e-06	1.36118e-06	1.36118e-06	6.81362e-06
	2.12901e-07	8.29955e-06	2.12901e-07	2.12901e-07	2.2218e-07	4.81842e-07	2.12901e-07	2.12901e-07	2.12901e-07	4.77233e-07	1.09649e-06	2.12901e-07	2.12901e-07	4.80903e-07	2.12901e-07	2.12901e-07	1.18371e-05	0.0129451	4.81083e-06	5.44262e-06	5.76934e-07	0.00021734	5.76934e-07	3.66555e-06	2.42763e-07	1.2611e-05	1.09649e-06	3.11652e-06	4.64222e-07	3.11953e-05	4.64222e-07	3.66555e-06	2.12901e-07	5.68323e-06	2.12901e-07	2.12901e-07	2.2218e-07	4.81842e-07	2.12901e-07	2.12901e-07	6.63167e-06	6.63167e-06	6.63167e-06	6.63167e-06	2.12901e-07	4.80903e-07	2.12901e-07	2.12901e-07	2.12901e-07
	7.14926e-08	7.14926e-08	8.2896e-06	7.14926e-08	7.14926e-08	7.14926e-08	4.81264e-07	7.14926e-08	7.14926e-08	7.14926e-08	4.7666e-07	7.14926e-08	7.14926e-08	7.14926e-08	4.80327e-07	7.14926e-08	7.56732e-06	3.87466e-05	0.0129295	2.9403e-06	1.93736e-07	6.50532e-07	0.000217079	1.93736e-07	8.15202e-08	8.15202e-08	1.25959e-05	8.15202e-08	1.55886e-07	9.33721e-08	3.11578e-05	1.55886e-07	7.14926e-08	4.34544e-07	5.67642e-06	7.14926e-08	7.14926e-08	1.84186e-07	4.81264e-07	7.14926e-08	2.22693e-06	2.22693e-06	3.4689e-06	2.22693e-06	7.14926e-08	1.84186e-07	4.80327e-07	7.14926e-08	7.14926e-08
	8.31532e-07	8.31532e-07	8.31532e-07	8.21734e-06	8.31532e-07	8.31532e-07	8.31532e-07	8.31532e-07	8.31532e-07	8.31532e-07	4.28256e-06	8.31532e-07	8.31532e-07	2.18123e-06	8.31532e-07	8.31532e-07	5.39933e-05	3.08535e-05	2.1944e-05	0.0128168	2.25334e-06	5.10353e-06	2.25334e-06	0.000215187	9.48162e-07	1.10122e-05	4.28256e-06	1.24861e-05	1.81312e-06	3.25551e-05	1.81312e-06	3.08863e-05	8.31532e-07	5.05418e-06	8.31532e-07	5.62693e-06	8.31532e-07	2.14227e-06	8.31532e-07	8.31532e-07	2.59014e-05	2.59014e-05	2.59014e-05	2.59014e-05	8.31532e-07	2.18123e-06	8.31532e-07	8.31532e-07	8.31532e-07
	1.94228e-07	1.94228e-07	1.94228e-07	1.94228e-07	8.31865e-06	5.37172e-07	1.94228e-07	1.94228e-07	1.94228e-07	1.94228e-07	1.00031e-06	1.94228e-07	1.94228e-07	1.94228e-07	1.94228e-07	1.94228e-07	3.94091e-06	5.25872e-07	5.25872e-07	5.25872e-07	0.0129748	0.000169845	5.50051e-05	3.34925e-05	7.36426e-07	2.17297e-07	1.00031e-06	2.17297e-07	6.78637e-07	1.94228e-07	1.94228e-07	1.94228e-07	1.94228e-07	1.18055e-06	1.94228e-07	1.94228e-07	5.69631e-06	5.37172e-07	1.94228e-07	1.94228e-07	6.05e-06	6.05e-06	6.05e-06	6.05e-06	1.94228e-07	5.00387e-07	1.94228e-07	1.94228e-07	1.94228e-07
	3.03681e-08	3.62921e-08	3.03681e-08	3.03681e-08	5.6651e-08	8.47089e-06	3.03681e-08	3.03681e-08	3.03681e-08	3.62921e-08	1.56402e-07	3.03681e-08	3.03681e-08	3.62921e-08	3.03681e-08	3.03681e-08	8.22216e-08	4.01303e-06	8.22216e-08	2.73214e-07	1.20814e-05	0.0132123	4.91014e-06	5.55498e-06	3.3975e-08	7.49903e-07	1.56402e-07	2.32292e-07	3.03681e-08	6.91056e-07	3.03681e-08	3.21345e-07	3.03681e-08	1.84582e-07	3.03681e-08	3.03681e-08	5.6651e-08	5.80056e-06	3.03681e-08	3.03681e-08	9.45936e-07	9.45936e-07	9.45936e-07	9.45936e-07	3.03681e-08	3.62921e-08	3.03681e-08	3.03681e-08	3.03681e-08
	1.01893e-08	1.01893e-08	2.55607e-08	1.01893e-08	1.93567e-08	2.53338e-08	8.45376e-06	1.01893e-08	1.01893e-08	1.01893e-08	5.24768e-08	1.01893e-08	1.01893e-08	1.01893e-08	2.13761e-08	1.01893e-08	2.75874e-08	2.75874e-08	4.00491e-06	2.75874e-08	7.71718e-06	3.95139e-05	0.0131856	2.99853e-06	1.13995e-08	1.13995e-08	7.48387e-07	1.13995e-08	1.01893e-08	1.01893e-08	6.89659e-07	1.01893e-08	1.01893e-08	6.1932e-08	2.55607e-08	1.01893e-08	1.93567e-08	1.73476e-08	5.78883e-06	1.01893e-08	3.17385e-07	3.17385e-07	4.94393e-07	3.17385e-07	1.01893e-08	2.62505e-08	2.13761e-08	1.01893e-08	1.01893e-08
	1.18939e-07	1.70979e-07	1.18939e-07	1.18939e-07	1.18939e-07	3.28948e-07	1.18939e-07	8.41032e-06	1.18939e-07	1.68482e-07	6.12562e-07	1.18939e-07	1.18939e-07	1.71364e-07	1.18939e-07	1.18939e-07	3.22028e-07	1.85263e-06	3.22028e-07	3.98433e-06	5.52614e-05	3.15781e-05	2.24593e-05	0.0131178	1.33066e-07	1.13863e-06	6.12562e-07	7.44541e-07	1.18939e-07	4.65656e-06	1.18939e-07	6.86115e-07	1.18939e-07	7.22932e-07	1.18939e-07	1.18939e-07	1.18939e-07	3.28948e-07	1.18939e-07	5.75908e-06	3.70484e-06	3.70484e-06	3.70484e-06	3.70484e-06	1.18939e-07	1.71364e-07	1.18939e-07	1.18939e-07	1.18939e-07
	1.07685e-07	1.07685e-07	1.07685e-07	1.07685e-07	1.07685e-07	1.07685e-07	4.04786e-07	1.07685e-07	8.30101e-06	1.08663e-07	5.54602e-07	1.07685e-07	1.07685e-07	1.07685e-07	1.07685e-07	1.07685e-07	1.34287e-06	5.5506e-07	5.5506e-07	5.5506e-07	2.49231e-05	3.26252e-07	4.04786e-07	3.17179e-07	0.0129474	0.000169485	5.48885e-05	3.34214e-05	6.59491e-06	2.55213e-07	2.55213e-07	2.55213e-07	1.07685e-07	6.54529e-07	1.07685e-07	1.07685e-07	1.07685e-07	2.77429e-07	4.04786e-07	1.07685e-07	5.68423e-06	3.35429e-06	3.35429e-06	3.35429e-06	1.07685e-07	2.77429e-07	1.07685e-07	1.07685e-07	1.07685e-07
	1.68401e-08	2.09857e-08	1.68401e-08	1.68401e-08	1.75741e-08	2.00295e-08	6.33015e-08	1.68401e-08	1.68401e-08	8.45453e-06	8.67302e-08	1.68401e-08	1.68401e-08	1.8745e-08	1.68401e-08	1.68401e-08	8.68018e-08	1.36771e-06	8.68018e-08	8.68018e-08	4.96013e-08	2.5384e-05	6.33015e-08	2.46512e-07	1.20581e-05	0.0131868	2.62946e-06	5.54425e-06	3.99109e-08	6.71688e-06	3.99109e-08	2.46512e-07	1.68401e-08	1.02357e-07	1.68401e-08	1.68401e-08	1.75741e-08	2.00295e-08	6.33015e-08	1.68401e-08	5.24554e-07	5.78936e-06	5.24554e-07	5.24554e-07	1.68401e-08	1.8745e-08	1.68401e-08	1.68401e-08	1.68401e-08
	5.64922e-09	5.64922e-09	2.09393e-08	5.64922e-09	5.64922e-09	5.64922e-09	1.62386e-08	5.64922e-09	5.64922e-09	2.52801e-08	8.43583e-06	5.64922e-09	5.64922e-09	5.64922e-09	1.87035e-08	5.64922e-09	2.91187e-08	2.91187e-08	1.36469e-06	2.91187e-08	1.48238e-08	7.59013e-08	2.53279e-05	1.66393e-08	7.70082e-06	3.94301e-05	0.0131576	2.99217e-06	1.33886e-08	2.00843e-08	6.70202e-06	1.33886e-08	5.64922e-09	3.43369e-08	2.09393e-08	5.64922e-09	5.64922e-09	1.45541e-08	1.4474e-08	5.64922e-09	1.75968e-07	1.75968e-07	5.77655e-06	1.75968e-07	5.64922e-09	1.45541e-08	1.87035e-08	5.64922e-09	5.64922e-09
	6.59646e-08	6.59646e-08	6.59646e-08	6.59646e-08	6.59646e-08	6.59646e-08	2.47959e-07	6.59646e-08	6.59646e-08	6.59646e-08	3.39731e-07	8.39518e-06	6.59646e-08	7.24977e-08	6.59646e-08	6.59646e-08	3.40012e-07	4.49009e-07	3.40012e-07	1.35811e-06	1.94293e-07	4.04858e-07	2.47959e-07	2.52059e-05	5.5162e-05	3.15213e-05	2.24189e-05	0.0130942	1.56335e-07	2.58256e-06	1.56335e-07	6.66973e-06	6.59646e-08	4.00943e-07	6.59646e-08	6.59646e-08	6.59646e-08	1.69944e-07	2.47959e-07	6.59646e-08	2.05473e-06	2.05473e-06	2.05473e-06	5.74871e-06	6.59646e-08	1.69944e-07	6.59646e-08	6.59646e-08	6.59646e-08
	5.05536e-07	5.05536e-07	5.05536e-07	5.05536e-07	5.05536e-07	5.05536e-07	5.05536e-07	5.05536e-07	5.05536e-07	5.05536e-07	2.60362e-06	5.05536e-07	8.29092e-06	5.05536e-07	5.05536e-07	5.05536e-07	2.21691e-05	1.59851e-06	1.59851e-06	1.59851e-06	6.30421e-06	9.1344e-07	9.1344e-07	9.1344e-07	1.4455e-05	5.68007e-07	2.60362e-06	5.68007e-07	0.0129316	0.000169279	5.48217e-05	3.33808e-05	5.05536e-07	3.07273e-06	5.05536e-07	5.05536e-07	5.05536e-07	1.30241e-06	5.05536e-07	5.05536e-07	1.5747e-05	1.5747e-05	1.5747e-05	1.5747e-05	5.67731e-06	1.30241e-06	5.05536e-07	5.05536e-07	5.05536e-07
	7.90363e-08	7.55063e-08	7.90363e-08	7.90363e-08	8.24809e-08	9.30861e-08	7.90363e-08	7.90363e-08	7.90363e-08	5.73424e-08	4.07054e-07	7.90363e-08	7.90363e-08	8.44202e-06	7.90363e-08	3.88007e-07	2.49914e-07	2.25731e-05	2.49914e-07	2.10212e-06	1.42809e-07	6.4191e-06	1.42809e-07	2.10212e-06	8.8803e-08	1.47185e-05	4.07054e-07	2.10212e-06	1.20403e-05	0.0131673	4.89341e-06	5.53605e-06	7.90363e-08	4.80395e-07	7.90363e-08	7.90363e-08	8.24809e-08	9.30861e-08	7.90363e-08	7.90363e-08	2.4619e-06	2.4619e-06	2.4619e-06	2.4619e-06	7.90363e-08	5.78078e-06	7.90363e-08	3.88007e-07	7.90363e-08
	2.65318e-08	2.65318e-08	7.53909e-08	2.65318e-08	2.65318e-08	2.65318e-08	9.29439e-08	2.65318e-08	2.65318e-08	2.65318e-08	1.36644e-07	2.65318e-08	2.65318e-08	2.52599e-08	8.42912e-06	2.65318e-08	8.38939e-08	6.75426e-08	2.25386e-05	8.38939e-08	4.79396e-08	4.79396e-08	6.4093e-06	4.79396e-08	2.98104e-08	4.40402e-08	1.4696e-05	2.98104e-08	7.69469e-06	3.93987e-05	0.0131472	2.98979e-06	2.65318e-08	1.61265e-07	7.53909e-08	2.65318e-08	2.65318e-08	6.83537e-08	9.29439e-08	2.65318e-08	8.2644e-07	8.2644e-07	1.28735e-06	8.2644e-07	2.65318e-08	6.83537e-08	5.77195e-06	2.65318e-08	2.65318e-08
	3.09459e-07	3.09459e-07	3.09459e-07	3.09459e-07	3.09459e-07	3.09459e-07	3.09459e-07	3.09459e-07	3.09459e-07	3.09459e-07	1.59378e-06	3.09459e-07	3.09459e-07	3.02895e-06	3.09459e-07	8.37912e-06	9.78514e-07	6.66813e-06	9.78514e-07	2.2405e-05	5.59154e-07	7.90034e-07	5.59154e-07	6.37129e-06	3.477e-07	3.48441e-06	1.59378e-06	1.46088e-05	5.50565e-05	3.1461e-05	2.23761e-05	0.0130692	3.09459e-07	1.88094e-06	3.09459e-07	3.09459e-07	3.09459e-07	7.97258e-07	3.09459e-07	3.09459e-07	9.63936e-06	9.63936e-06	9.63936e-06	9.63936e-06	3.09459e-07	2.45533e-06	3.09459e-07	5.73772e-06	3.09459e-07
	1.1879e-05	1.34316e-06	1.34316e-06	1.34316e-06	1.34316e-06	1.34316e-06	1.34316e-06	1.34316e-06	1.34316e-06	1.34316e-06	6.91757e-06	1.34316e-06	1.34316e-06	1.34316e-06	1.34316e-06	1.34316e-06	0.000133306	1.74502e-06	1.34316e-06	1.34316e-06	2.23812e-06	1.34316e-06	1.34316e-06	1.34316e-06	1.34316e-06	1.34316e-06	6.91757e-06	1.34316e-06	1.34316e-06	1.34316e-06	1.34316e-06	1.34316e-06	0.0125396	0.000164148	5.316e-05	3.2369e-05	0.000210533	2.75595e-06	3.63979e-06	3.63979e-06	4.18382e-05	4.18382e-05	4.18382e-05	4.18382e-05	3.02182e-05	2.9287e-06	2.9287e-06	2.9287e-06	4.09537e-05
	2.1008e-07	1.21005e-05	2.1008e-07	2.1008e-07	2.19236e-07	2.85587e-07	2.1008e-07	2.1008e-07	2.1008e-07	2.72462e-07	1.08196e-06	2.1008e-07	2.1008e-07	3.52079e-07	2.1008e-07	2.1008e-07	2.1008e-07	0.000135792	2.1008e-07	2.1008e-07	2.19236e-07	2.27987e-06	2.1008e-07	2.1008e-07	2.1008e-07	2.72462e-07	1.08196e-06	2.1008e-07	2.1008e-07	3.52079e-07	2.1008e-07	2.1008e-07	1.16802e-05	0.0127735	4.74708e-06	5.3705e-06	5.6929e-07	0.00021446	5.6929e-07	3.61697e-06	6.54379e-06	1.24439e-05	6.54379e-06	6.54379e-06	4.5807e-07	3.07819e-05	4.5807e-07	3.61697e-06	2.1008e-07
	7.05453e-08	7.05453e-08	1.2086e-05	7.05453e-08	7.05453e-08	7.05453e-08	2.85245e-07	7.05453e-08	7.05453e-08	7.05453e-08	2.72135e-07	7.05453e-08	7.05453e-08	7.05453e-08	3.51656e-07	7.05453e-08	7.93802e-08	4.06446e-07	0.000135629	7.05453e-08	7.05453e-08	7.05453e-08	2.27713e-06	7.05453e-08	7.05453e-08	7.05453e-08	2.72135e-07	7.05453e-08	7.05453e-08	7.05453e-08	3.51656e-07	7.05453e-08	7.46704e-06	3.82331e-05	0.0127582	2.90133e-06	1.91168e-07	6.41911e-07	0.000214203	1.91168e-07	2.19742e-06	2.19742e-06	1.2429e-05	2.19742e-06	1.53821e-07	9.21348e-08	3.07449e-05	1.53821e-07	7.05453e-08
	8.20526e-07	8.20526e-07	8.20526e-07	1.19809e-05	8.20526e-07	8.20526e-07	8.20526e-07	8.20526e-07	8.20526e-07	8.20526e-07	4.22588e-06	8.20526e-07	8.20526e-07	1.35776e-06	8.20526e-07	8.20526e-07	8.20526e-07	8.20526e-07	8.20526e-07	0.000134449	8.20526e-07	8.20526e-07	8.20526e-07	2.25732e-06	8.20526e-07	8.20526e-07	4.22588e-06	8.20526e-07	8.20526e-07	1.35776e-06	8.20526e-07	8.20526e-07	5.32787e-05	3.04452e-05	2.16535e-05	0.0126472	2.22352e-06	5.03599e-06	2.22352e-06	0.000212339	2.55586e-05	2.55586e-05	2.55586e-05	1.23208e-05	1.78912e-06	3.21242e-05	1.78912e-06	3.04775e-05	8.20526e-07
	1.91653e-07	1.91653e-07	1.91653e-07	1.91653e-07	1.21284e-05	1.58764e-07	1.91653e-07	1.91653e-07	1.91653e-07	4.15005e-07	9.87055e-07	1.91653e-07	1.91653e-07	1.91653e-07	1.91653e-07	1.91653e-07	1.91653e-07	1.91653e-07	1.91653e-07	1.91653e-07	0.000136104	1.78165e-06	5.76995e-07	3.51331e-07	1.91653e-07	4.15005e-07	9.87055e-07	1.91653e-07	1.91653e-07	1.91653e-07	1.91653e-07	1.91653e-07	3.88867e-06	1.1649e-06	5.18902e-07	5.18902e-07	0.0128029	0.000167594	5.4276e-05	3.30485e-05	5.96981e-06	5.96981e-06	5.96981e-06	5.96981e-06	6.69642e-07	4.93755e-07	1.91653e-07	1.91653e-07	1.91653e-07
	2.99656e-08	3.58111e-08	2.99656e-08	2.99656e-08	5.59002e-08	1.23503e-05	2.99656e-08	2.99656e-08	2.99656e-08	3.58111e-08	1.54329e-07	2.99656e-08	2.99656e-08	3.58111e-08	2.99656e-08	2.99656e-08	2.99656e-08	6.78845e-08	2.99656e-08	2.99656e-08	1.26733e-07	0.000138595	2.99656e-08	5.82709e-08	2.99656e-08	3.58111e-08	1.54329e-07	2.99656e-08	2.99656e-08	3.58111e-08	2.99656e-08	2.99656e-08	8.11319e-08	3.95984e-06	8.11319e-08	2.69593e-07	1.19213e-05	0.0130372	4.84506e-06	5.48135e-06	9.33399e-07	7.39964e-07	9.33399e-07	9.33399e-07	2.99656e-08	6.81897e-07	2.99656e-08	3.17086e-07	2.99656e-08
	1.00542e-08	1.00542e-08	2.52219e-08	1.00542e-08	1.91001e-08	3.69359e-08	1.23253e-05	1.00542e-08	1.00542e-08	2.17713e-08	5.17813e-08	1.00542e-08	1.00542e-08	1.00542e-08	2.10928e-08	1.00542e-08	1.00542e-08	1.00542e-08	6.77473e-08	1.00542e-08	8.0952e-08	4.14494e-07	0.000138315	3.1454e-08	1.00542e-08	2.17713e-08	5.17813e-08	1.00542e-08	1.00542e-08	1.00542e-08	2.10928e-08	1.00542e-08	2.72218e-08	6.11111e-08	3.95182e-06	2.72218e-08	7.61489e-06	3.89901e-05	0.0130108	2.95878e-06	3.13179e-07	3.13179e-07	7.38468e-07	3.13179e-07	1.00542e-08	2.59026e-08	6.80518e-07	1.00542e-08	1.00542e-08
	1.17363e-07	1.68713e-07	1.17363e-07	1.17363e-07	1.17363e-07	1.6982e-07	1.17363e-07	1.2262e-05	1.17363e-07	1.6625e-07	6.04443e-07	1.17363e-07	1.17363e-07	1.69093e-07	1.17363e-07	1.17363e-07	1.17363e-07	1.68713e-07	1.17363e-07	1.17363e-07	5.79683e-07	3.3125e-07	2.35595e-07	0.000137604	1.17363e-07	1.6625e-07	6.04443e-07	1.17363e-07	1.17363e-07	1.69093e-07	1.17363e-07	1.17363e-07	3.1776e-07	1.82807e-06	3.1776e-07	3.93153e-06	5.45289e-05	3.11596e-05	2.21617e-05	0.012944	3.65574e-06	3.65574e-06	3.65574e-06	3.65574e-06	1.17363e-07	4.59484e-06	1.17363e-07	6.77021e-07	1.17363e-07
	1.06258e-07	1.06258e-07	1.06258e-07	1.06258e-07	1.06258e-07	1.06258e-07	1.06258e-07	1.06258e-07	1.21027e-05	1.58428e-07	5.47253e-07	1.06258e-07	1.06258e-07	1.06258e-07	1.06258e-07	1.06258e-07	1.06258e-07	1.06258e-07	1.06258e-07	1.06258e-07	2.6144e-07	1.06258e-07	1.06258e-07	1.06258e-07	0.000135816	1.77788e-06	5.47253e-07	3.50587e-07	6.91797e-08	1.06258e-07	1.06258e-07	1.06258e-07	1.32508e-06	5.47704e-07	5.47704e-07	5.47704e-07	2.45928e-05	3.21928e-07	3.12975e-07	3.12975e-07	0.0127758	0.000167239	5.41611e-05	3.29785e-05	6.50752e-06	2.51831e-07	2.51831e-07	2.51831e-07	1.06258e-07
	1.66169e-08	2.07075e-08	1.66169e-08	1.66169e-08	1.73411e-08	2.37279e-08	1.66169e-08	1.66169e-08	1.66169e-08	1.23265e-05	8.55807e-08	1.66169e-08	1.66169e-08	1.84965e-08	1.66169e-08	1.66169e-08	1.66169e-08	3.73575e-08	1.66169e-08	1.66169e-08	1.73411e-08	2.66275e-07	1.66169e-08	1.66169e-08	1.26488e-07	0.000138327	8.55807e-08	5.81583e-08	1.66169e-08	7.04589e-08	1.66169e-08	1.66169e-08	8.56513e-08	1.34958e-06	8.56513e-08	8.56513e-08	4.89438e-08	2.50476e-05	4.89438e-08	2.43244e-07	1.18983e-05	0.013012	2.59461e-06	5.47077e-06	3.93819e-08	6.62785e-06	3.93819e-08	2.43244e-07	1.66169e-08
	5.57435e-09	5.57435e-09	2.06617e-08	5.57435e-09	5.57435e-09	5.57435e-09	2.36754e-08	5.57435e-09	7.1984e-09	3.68576e-08	1.22992e-05	5.57435e-09	5.57435e-09	5.57435e-09	1.84556e-08	5.57435e-09	5.57435e-09	5.57435e-09	3.72749e-08	5.57435e-09	5.57435e-09	5.57435e-09	2.65686e-07	5.57435e-09	8.07803e-08	4.13616e-07	0.000138022	3.13874e-08	5.57435e-09	5.57435e-09	7.03031e-08	5.57435e-09	2.87327e-08	2.87327e-08	1.3466e-06	2.87327e-08	1.46273e-08	7.48953e-08	2.49922e-05	1.64188e-08	7.59875e-06	3.89075e-05	0.0129832	2.95251e-06	1.32111e-08	1.98181e-08	6.61319e-06	1.32111e-08	5.57435e-09
	6.50904e-08	6.50904e-08	6.50904e-08	6.50904e-08	6.50904e-08	6.50904e-08	6.50904e-08	6.50904e-08	6.50904e-08	6.50904e-08	3.35229e-07	1.22399e-05	6.50904e-08	7.15369e-08	6.50904e-08	6.50904e-08	6.50904e-08	6.50904e-08	6.50904e-08	6.50904e-08	6.50904e-08	6.50904e-08	6.50904e-08	2.64406e-07	5.78642e-07	3.30654e-07	3.35229e-07	0.000137357	6.50904e-08	7.15369e-08	6.50904e-08	6.99645e-08	3.35506e-07	4.43058e-07	3.35506e-07	1.34011e-06	1.91719e-07	3.99493e-07	1.91719e-07	2.48718e-05	5.44309e-05	3.11036e-05	2.21218e-05	0.0129207	1.54263e-07	2.54834e-06	1.54263e-07	6.58134e-06	6.50904e-08
	4.98839e-07	4.98839e-07	4.98839e-07	4.98839e-07	4.98839e-07	4.98839e-07	4.98839e-07	4.98839e-07	4.98839e-07	4.98839e-07	2.56913e-06	4.98839e-07	1.2088e-05	4.98839e-07	4.98839e-07	4.98839e-07	4.98839e-07	4.98839e-07	4.98839e-07	4.98839e-07	4.98839e-07	4.98839e-07	4.98839e-07	4.98839e-07	4.98839e-07	4.98839e-07	2.56913e-06	4.98839e-07	0.000135651	1.77572e-06	4.98839e-07	3.50161e-07	2.18754e-05	3.03203e-06	1.57734e-06	1.57734e-06	6.2207e-06	1.28516e-06	9.0134e-07	9.0134e-07	1.42635e-05	1.55384e-05	1.55384e-05	1.55384e-05	0.0127603	0.000167037	5.40955e-05	3.29386e-05	4.98839e-07
	7.79885e-08	7.45053e-08	7.79885e-08	7.79885e-08	8.13874e-08	9.1852e-08	7.79885e-08	7.79885e-08	7.79885e-08	5.65822e-08	4.01657e-07	7.79885e-08	7.79885e-08	1.23082e-05	7.79885e-08	1.00495e-06	7.79885e-08	2.36788e-07	7.79885e-08	1.38977e-07	8.13874e-08	9.1852e-08	7.79885e-08	7.79885e-08	7.79885e-08	1.54394e-07	4.01657e-07	7.79885e-08	1.263e-07	0.000138122	7.79885e-08	6.04216e-07	2.466e-07	2.22739e-05	2.466e-07	2.07425e-06	1.40915e-07	6.334e-06	1.40915e-07	2.07425e-06	2.42927e-06	1.45234e-05	2.42927e-06	2.07425e-06	1.18807e-05	0.0129927	4.82854e-06	5.46266e-06	7.79885e-08
	2.61802e-08	2.61802e-08	7.43917e-08	2.61802e-08	2.61802e-08	2.61802e-08	9.17121e-08	2.61802e-08	2.61802e-08	2.61802e-08	1.34833e-07	2.61802e-08	2.61802e-08	3.68282e-08	1.22894e-05	2.61802e-08	2.61802e-08	2.61802e-08	2.36427e-07	2.61802e-08	2.61802e-08	2.61802e-08	9.17121e-08	2.61802e-08	2.61802e-08	2.61802e-08	1.54159e-07	2.61802e-08	8.07161e-08	4.13286e-07	0.000137912	3.13624e-08	8.2782e-08	6.66474e-08	2.22399e-05	8.2782e-08	4.73043e-08	6.74478e-08	6.32435e-06	4.73043e-08	8.15487e-07	8.15487e-07	1.45012e-05	8.15487e-07	7.59271e-06	3.88765e-05	0.0129729	2.95016e-06	2.61802e-08
	3.05397e-07	3.05397e-07	3.05397e-07	3.05397e-07	3.05397e-07	3.05397e-07	3.05397e-07	3.05397e-07	3.05397e-07	3.05397e-07	1.57286e-06	3.05397e-07	3.05397e-07	2.9892e-06	3.05397e-07	1.22181e-05	3.05397e-07	3.05397e-07	3.05397e-07	2.35055e-07	3.05397e-07	3.05397e-07	3.05397e-07	3.05397e-07	3.05397e-07	3.05397e-07	1.57286e-06	3.05397e-07	5.77608e-07	3.68516e-06	3.05397e-07	0.000137111	9.6567e-07	6.58061e-06	9.6567e-07	2.21109e-05	5.51814e-07	7.79664e-07	5.51814e-07	6.28766e-06	9.51283e-06	9.51283e-06	9.51283e-06	1.44171e-05	5.43338e-05	3.10481e-05	2.20823e-05	0.0128976	3.05397e-07
	3.98066e-05	5.87118e-06	5.87118e-06	5.87118e-06	5.87118e-06	5.87118e-06	5.87118e-06	5.87118e-06	5.87118e-06	5.87118e-06	3.02378e-05	5.87118e-06	5.87118e-06	5.87118e-06	5.87118e-06	5.87118e-06	4.90745e-05	5.87118e-06	5.87118e-06	5.87118e-06	5.87118e-06	5.87118e-06	5.87118e-06	5.87118e-06	5.87118e-06	5.87118e-06	3.02378e-05	5.87118e-06	5.87118e-06	5.87118e-06	5.87118e-06	5.87118e-06	3.02306e-05	3.5686e-05	5.87118e-06	5.87118e-06	5.87118e-06	1.51259e-05	5.87118e-06	5.87118e-06	0.000182881	0.000182881	0.000182881	0.000182881	5.87118e-06	1.51259e-05	5.87118e-06	5.87118e-06	0.0126471
	9.18363e-07	4.05522e-05	9.18363e-07	9.18363e-07	9.58387e-07	1.24844e-06	9.18363e-07	9.18363e-07	9.18363e-07	1.19106e-06	4.72976e-06	9.18363e-07	9.18363e-07	1.60859e-06	9.18363e-07	9.18363e-07	9.18363e-07	4.99937e-05	9.18363e-07	9.18363e-07	9.58387e-07	1.24844e-06	9.18363e-07	9.18363e-07	9.18363e-07	1.19106e-06	4.72976e-06	9.18363e-07	9.18363e-07	1.53911e-06	9.18363e-07	9.18363e-07	9.18363e-07	3.07969e-05	9.18363e-07	9.18363e-07	9.58387e-07	1.24844e-06	9.18363e-07	9.18363e-07	2.86061e-05	2.86061e-05	2.86061e-05	2.86061e-05	9.18363e-07	1.53911e-06	9.18363e-07	9.18363e-07	1.17812e-05
	3.08389e-07	3.08389e-07	4.05036e-05	3.08389e-07	3.08389e-07	3.08389e-07	1.24695e-06	3.08389e-07	3.08389e-07	3.08389e-07	1.18964e-06	3.08389e-07	3.08389e-07	3.08389e-07	1.60667e-06	3.08389e-07	3.08389e-07	3.08389e-07	4.99339e-05	3.08389e-07	3.08389e-07	3.08389e-07	1.24695e-06	3.08389e-07	3.08389e-07	3.08389e-07	1.18964e-06	3.08389e-07	3.08389e-07	3.08389e-07	1.53727e-06	3.08389e-07	3.08389e-07	1.87444e-06	3.076e-05	3.08389e-07	3.08389e-07	7.945e-07	1.24695e-06	3.08389e-07	9.60602e-06	9.60602e-06	1.49633e-05	9.60602e-06	3.08389e-07	7.945e-07	1.53727e-06	3.08389e-07	7.53165e-06
	3.58649e-06	3.58649e-06	3.58649e-06	4.01461e-05	3.58649e-06	3.58649e-06	3.58649e-06	3.58649e-06	3.58649e-06	3.58649e-06	1.84712e-05	3.58649e-06	3.58649e-06	5.9347e-06	3.58649e-06	3.58649e-06	3.58649e-06	3.58649e-06	3.58649e-06	4.94932e-05	3.58649e-06	3.58649e-06	3.58649e-06	3.58649e-06	3.58649e-06	3.58649e-06	1.84712e-05	3.58649e-06	3.58649e-06	5.9347e-06	3.58649e-06	3.58649e-06	3.58649e-06	2.17992e-05	3.58649e-06	3.04885e-05	3.58649e-06	9.23984e-06	3.58649e-06	3.58649e-06	0.000111716	0.000111716	0.000111716	0.000111716	3.58649e-06	5.9347e-06	3.58649e-06	3.58649e-06	5.3733e-05
	8.37814e-07	8.37814e-07	8.37814e-07	9.29483e-07	4.06455e-05	5.32063e-07	8.37814e-07	8.37814e-07	8.37814e-07	8.37814e-07	4.31492e-06	8.37814e-07	8.37814e-07	8.37814e-07	8.37814e-07	8.37814e-07	8.37814e-07	8.37814e-07	8.37814e-07	9.29483e-07	5.01088e-05	6.55941e-07	8.37814e-07	8.37814e-07	8.37814e-07	8.37814e-07	4.31492e-06	8.37814e-07	8.37814e-07	8.37814e-07	8.37814e-07	8.37814e-07	8.37814e-07	5.09237e-06	8.37814e-07	9.29483e-07	3.08678e-05	2.15845e-06	8.37814e-07	2.50038e-06	2.60971e-05	2.60971e-05	2.60971e-05	2.60971e-05	8.37814e-07	2.15845e-06	8.37814e-07	2.94087e-06	3.92231e-06
	1.30997e-07	1.56551e-07	1.30997e-07	1.4533e-07	2.44371e-07	4.13899e-05	1.30997e-07	1.30997e-07	1.30997e-07	1.56551e-07	6.7466e-07	1.30997e-07	1.30997e-07	2.29451e-07	1.30997e-07	1.30997e-07	1.30997e-07	2.96762e-07	1.30997e-07	1.4533e-07	2.44371e-07	5.10265e-05	1.30997e-07	1.30997e-07	1.30997e-07	1.56551e-07	6.7466e-07	1.30997e-07	1.30997e-07	1.56551e-07	1.30997e-07	1.30997e-07	1.30997e-07	7.96218e-07	1.30997e-07	1.4533e-07	2.44371e-07	3.14331e-05	1.30997e-07	3.90948e-07	4.08041e-06	4.08041e-06	4.08041e-06	4.08041e-06	1.30997e-07	1.56551e-07	1.30997e-07	4.5982e-07	1.30997e-07
	4.39527e-08	4.39527e-08	1.10259e-07	4.87617e-08	8.34975e-08	1.23784e-07	4.13062e-05	4.39527e-08	4.39527e-08	4.39527e-08	2.26365e-07	4.39527e-08	4.39527e-08	4.39527e-08	2.28987e-07	4.39527e-08	4.39527e-08	4.39527e-08	2.96162e-07	4.87617e-08	8.34975e-08	1.52604e-07	5.09233e-05	4.39527e-08	4.39527e-08	4.39527e-08	2.26365e-07	4.39527e-08	4.39527e-08	4.39527e-08	9.22084e-08	4.39527e-08	4.39527e-08	2.67151e-07	1.10259e-07	4.87617e-08	8.34975e-08	9.40065e-08	3.13695e-05	1.31173e-07	1.36908e-06	1.36908e-06	2.13263e-06	1.36908e-06	4.39527e-08	1.13235e-07	9.22084e-08	1.54281e-07	4.39527e-08
	5.13055e-07	7.37535e-07	5.13055e-07	5.69191e-07	5.13055e-07	7.42373e-07	5.13055e-07	4.10936e-05	5.13055e-07	7.26765e-07	2.64234e-06	5.13055e-07	5.13055e-07	7.39194e-07	5.13055e-07	5.13055e-07	5.13055e-07	7.37535e-07	5.13055e-07	5.69191e-07	5.13055e-07	7.42373e-07	5.13055e-07	5.06612e-05	5.13055e-07	7.26765e-07	2.64234e-06	5.13055e-07	5.13055e-07	7.39194e-07	5.13055e-07	5.13055e-07	5.13055e-07	3.11843e-06	5.13055e-07	5.69191e-07	5.13055e-07	7.42373e-07	5.13055e-07	3.1208e-05	1.59812e-05	1.59812e-05	1.59812e-05	1.59812e-05	5.13055e-07	7.39194e-07	5.13055e-07	1.80091e-06	5.13055e-07
	4.64514e-07	4.64514e-07	4.64514e-07	4.64514e-07	4.64514e-07	4.64514e-07	4.64514e-07	4.64514e-07	4.05598e-05	5.30941e-07	2.39234e-06	4.64514e-07	4.64514e-07	4.64514e-07	4.64514e-07	4.64514e-07	4.64514e-07	4.64514e-07	4.64514e-07	4.64514e-07	4.64514e-07	4.64514e-07	4.64514e-07	4.64514e-07	5.00032e-05	6.54558e-07	2.39234e-06	4.64514e-07	4.64514e-07	4.64514e-07	4.64514e-07	4.64514e-07	4.64514e-07	2.82339e-06	4.64514e-07	4.64514e-07	4.64514e-07	1.19672e-06	4.64514e-07	4.64514e-07	3.08027e-05	1.44692e-05	1.44692e-05	1.44692e-05	4.64514e-07	1.19672e-06	4.64514e-07	4.64514e-07	1.33656e-06
	7.26424e-08	9.05247e-08	7.26424e-08	7.26424e-08	7.58083e-08	8.64002e-08	7.26424e-08	7.26424e-08	7.26424e-08	4.13101e-05	3.74123e-07	7.26424e-08	7.26424e-08	1.27239e-07	7.26424e-08	1.58328e-07	7.26424e-08	1.63312e-07	7.26424e-08	7.26424e-08	7.58083e-08	9.80346e-08	7.26424e-08	7.26424e-08	7.26424e-08	5.09282e-05	3.74123e-07	7.26424e-08	7.26424e-08	8.08591e-08	7.26424e-08	7.26424e-08	7.26424e-08	4.41532e-07	7.26424e-08	7.26424e-08	7.58083e-08	8.64002e-08	7.26424e-08	7.26424e-08	2.26274e-06	3.13725e-05	2.26274e-06	2.26274e-06	7.26424e-08	8.08591e-08	7.26424e-08	7.26424e-08	8.63939e-08
	2.43688e-08	2.43688e-08	9.03247e-08	2.43688e-08	2.43688e-08	2.43688e-08	7.93446e-08	2.43688e-08	2.43688e-08	1.23522e-07	4.12188e-05	2.43688e-08	2.43688e-08	2.43688e-08	1.26958e-07	2.43688e-08	2.43688e-08	2.43688e-08	1.62951e-07	2.43688e-08	2.43688e-08	2.43688e-08	9.78179e-08	2.43688e-08	2.9741e-08	1.52281e-07	5.08156e-05	2.43688e-08	2.43688e-08	2.43688e-08	8.06804e-08	2.43688e-08	2.43688e-08	1.48117e-07	9.03247e-08	2.43688e-08	2.43688e-08	6.27811e-08	6.24358e-08	2.43688e-08	7.59063e-07	7.59063e-07	3.13032e-05	7.59063e-07	2.43688e-08	6.27811e-08	8.06804e-08	2.43688e-08	2.89819e-08
	2.84546e-07	2.84546e-07	2.84546e-07	2.84546e-07	2.84546e-07	2.84546e-07	2.84546e-07	2.84546e-07	2.84546e-07	2.84546e-07	1.46547e-06	4.10199e-05	2.84546e-07	3.12727e-07	2.84546e-07	2.84546e-07	2.84546e-07	2.84546e-07	2.84546e-07	2.84546e-07	2.84546e-07	2.84546e-07	2.84546e-07	2.84546e-07	2.84546e-07	2.84546e-07	1.46547e-06	5.05704e-05	2.84546e-07	3.12727e-07	2.84546e-07	2.84546e-07	2.84546e-07	1.72952e-06	2.84546e-07	2.84546e-07	2.84546e-07	7.33074e-07	2.84546e-07	2.84546e-07	8.86334e-06	8.86334e-06	8.86334e-06	3.11521e-05	2.84546e-07	7.33074e-07	2.84546e-07	2.84546e-07	3.38412e-07
	2.18061e-06	2.18061e-06	2.18061e-06	2.18061e-06	2.18061e-06	2.18061e-06	2.18061e-06	2.18061e-06	2.18061e-06	2.18061e-06	1.12306e-05	2.18061e-06	4.05089e-05	2.18061e-06	2.18061e-06	1.72743e-05	2.18061e-06	2.18061e-06	2.18061e-06	2.18061e-06	2.18061e-06	2.18061e-06	2.18061e-06	2.18061e-06	2.18061e-06	2.18061e-06	1.12306e-05	2.18061e-06	4.99403e-05	2.18061e-06	2.18061e-06	3.03128e-06	2.18061e-06	1.32541e-05	2.18061e-06	2.18061e-06	2.18061e-06	5.61788e-06	2.18061e-06	2.18061e-06	6.79238e-05	6.79238e-05	6.79238e-05	6.79238e-05	3.0764e-05	5.61788e-06	2.18061e-06	2.89197e-06	2.20639e-05
	3.40778e-07	3.28521e-07	3.40778e-07	5.31842e-07	3.55629e-07	4.01355e-07	3.40778e-07	3.40778e-07	3.40778e-07	2.47241e-07	1.75508e-06	3.4678e-07	4.47517e-07	4.123e-05	3.40778e-07	0.000310232	3.40778e-07	7.69752e-07	3.40778e-07	6.07273e-07	3.55629e-07	4.01355e-07	3.40778e-07	3.40778e-07	3.40778e-07	2.47241e-07	1.75508e-06	3.40778e-07	3.40778e-07	5.08293e-05	3.40778e-07	5.44394e-05	3.40778e-07	2.0713e-06	3.40778e-07	3.40778e-07	3.55629e-07	4.01355e-07	3.40778e-07	3.40778e-07	1.06149e-05	1.06149e-05	1.06149e-05	1.06149e-05	3.40778e-07	3.13116e-05	3.40778e-07	5.19374e-05	3.40778e-07
	1.14448e-07	1.14448e-07	3.28169e-07	1.14448e-07	1.14448e-07	1.14448e-07	4.00926e-07	1.14448e-07	1.14448e-07	1.14448e-07	5.89434e-07	1.14448e-07	1.14448e-07	1.23423e-07	4.11858e-05	9.28692e-07	1.14448e-07	1.14448e-07	7.68928e-07	1.14448e-07	1.14448e-07	1.14448e-07	4.00926e-07	1.14448e-07	1.14448e-07	1.14448e-07	5.89434e-07	1.14448e-07	1.14448e-07	1.5216e-07	5.07749e-05	1.62966e-07	1.14448e-07	6.95636e-07	3.25209e-07	1.14448e-07	1.14448e-07	2.94853e-07	4.00926e-07	1.14448e-07	3.56496e-06	3.56496e-06	5.55315e-06	3.56496e-06	1.14448e-07	2.94853e-07	3.12781e-05	1.55476e-07	1.14448e-07
	1.33398e-06	1.33398e-06	1.33398e-06	1.33398e-06	1.33398e-06	1.33398e-06	1.33398e-06	1.33398e-06	1.33398e-06	1.33398e-06	6.8703e-06	1.33398e-06	1.33398e-06	1.30569e-05	1.33398e-06	4.09137e-05	1.33398e-06	1.33398e-06	1.33398e-06	1.33398e-06	1.33398e-06	1.33398e-06	1.33398e-06	1.33398e-06	1.33398e-06	1.33398e-06	6.8703e-06	1.33398e-06	1.33398e-06	1.60969e-05	1.33398e-06	5.04394e-05	1.33398e-06	8.10817e-06	1.33398e-06	1.33398e-06	1.33398e-06	3.43673e-06	1.33398e-06	1.33398e-06	4.15523e-05	4.15523e-05	4.15523e-05	4.15523e-05	1.33398e-06	9.91591e-06	1.33398e-06	3.10714e-05	1.33398e-06
	0.263	0.00344276	0.00111495	0.000678891	0.00441561	5.78019e-05	7.63391e-05	7.63391e-05	0.000256213	3.21221e-05	3.21221e-05	3.21221e-05	0.000633782	6.14251e-05	6.14251e-05	6.14251e-05	0.00372267	4.87309e-05	2.75306e-05	2.75306e-05	6.25012e-05	2.75306e-05	2.75306e-05	2.75306e-05	2.75306e-05	2.75306e-05	2.75306e-05	2.75306e-05	2.75306e-05	2.75306e-05	2.75306e-05	2.75306e-05	0.000298601	0.000167335	2.75306e-05	2.75306e-05	1.52375e-05	7.09268e-05	2.75306e-05	2.75306e-05	2.75306e-05	2.75306e-05	2.75306e-05	2.75306e-05	8.36764e-05	7.09268e-05	8.36764e-05	8.36764e-05	0.000475083
	0.000244996	0.267928	9.95711e-05	0.000112648	1.1941e-05	0.00449835	1.1941e-05	7.58669e-05	5.02453e-06	0.000261014	5.02453e-06	6.45036e-05	9.60812e-06	0.000645657	9.60812e-06	7.58669e-05	4.30634e-06	0.00379242	4.30634e-06	4.30634e-06	7.32578e-06	6.36724e-05	4.30634e-06	4.30634e-06	4.30634e-06	6.58129e-06	4.30634e-06	4.30634e-06	4.30634e-06	9.13902e-06	4.30634e-06	4.30634e-06	4.30634e-06	0.000304196	4.30634e-06	4.30634e-06	7.32578e-06	8.34934e-06	4.30634e-06	4.30634e-06	4.30634e-06	6.58129e-06	4.30634e-06	4.30634e-06	1.30887e-05	3.90926e-05	1.30887e-05	1.30887e-05	4.30634e-06
	0.000156624	0.000801954	0.267608	6.08567e-05	4.00983e-06	1.34643e-05	0.00449299	4.00983e-06	1.68726e-06	1.68726e-06	0.000260703	1.68726e-06	3.22645e-06	1.93256e-06	0.000644887	3.22645e-06	2.21695e-06	1.13514e-05	0.00378789	8.61402e-07	7.93451e-07	1.44609e-06	6.35964e-05	1.44609e-06	1.44609e-06	1.44609e-06	6.57344e-06	1.44609e-06	1.44609e-06	1.44609e-06	9.12813e-06	1.44609e-06	1.44609e-06	8.78954e-06	0.000303833	1.44609e-06	7.93451e-07	3.72554e-06	6.8901e-06	1.44609e-06	1.44609e-06	1.44609e-06	6.57344e-06	1.44609e-06	4.39523e-06	3.72554e-06	3.9046e-05	4.39523e-06	1.44609e-06
	0.00111741	0.000638524	0.000454138	0.265248	4.66336e-05	0.000105619	4.66336e-05	0.00445337	1.96225e-05	0.000227901	1.96225e-05	0.000258404	3.7523e-05	0.000673738	3.7523e-05	0.0006392	1.68177e-05	1.68177e-05	1.68177e-05	0.00375449	9.19297e-06	1.68177e-05	1.68177e-05	6.30356e-05	1.68177e-05	1.68177e-05	1.68177e-05	1.68177e-05	1.68177e-05	3.27928e-05	1.68177e-05	9.04763e-06	1.68177e-05	0.000102221	1.68177e-05	0.000301154	9.19297e-06	4.33274e-05	1.68177e-05	1.68177e-05	1.68177e-05	1.68177e-05	1.68177e-05	1.68177e-05	5.11158e-05	3.27928e-05	5.11158e-05	3.87017e-05	1.68177e-05
	8.1567e-05	1.08842e-05	1.08842e-05	1.08842e-05	0.268547	0.00351538	0.00113847	0.000693212	1.52422e-05	4.4975e-06	4.4975e-06	4.4975e-06	1.40461e-05	2.46948e-06	3.92867e-06	3.92867e-06	2.22763e-06	3.92867e-06	3.92867e-06	3.92867e-06	0.00380119	4.97588e-05	1.61146e-05	9.81214e-06	3.92867e-06	3.92867e-06	3.92867e-06	3.92867e-06	3.92867e-06	3.92867e-06	3.92867e-06	3.92867e-06	3.92867e-06	2.38791e-05	3.92867e-06	3.92867e-06	0.0003049	3.99124e-06	3.92867e-06	3.92867e-06	3.92867e-06	3.92867e-06	3.92867e-06	3.92867e-06	1.19408e-05	1.01214e-05	1.19408e-05	2.24798e-05	3.81551e-06
	1.7018e-06	8.30605e-05	1.7018e-06	5.65491e-06	0.000250059	0.273465	0.000101629	0.000114976	7.03205e-07	1.55213e-05	7.03205e-07	4.80791e-06	6.14266e-07	1.43033e-05	6.14266e-07	6.65111e-06	6.14266e-07	2.26842e-06	6.14266e-07	6.14266e-07	3.53949e-06	0.00387079	1.43852e-06	1.62744e-06	6.14266e-07	1.19666e-06	6.14266e-07	6.14266e-07	6.14266e-07	1.19666e-06	6.14266e-07	6.14266e-07	6.14266e-07	3.73361e-06	6.14266e-07	6.14266e-07	1.86796e-06	0.000310483	6.14266e-07	6.14266e-07	6.14266e-07	1.19666e-06	6.14266e-07	6.14266e-07	1.867e-06	5.57626e-06	1.867e-06	3.51482e-06	6.14266e-07
	5.71e-07	5.71e-07	8.28929e-05	5.71e-07	0.000159729	0.000817851	0.272913	6.2063e-05	2.35944e-07	2.35944e-07	1.549e-05	2.35944e-07	2.06103e-07	2.06103e-07	1.42744e-05	2.06103e-07	2.06103e-07	2.06103e-07	2.26385e-06	2.06103e-07	2.2609e-06	1.15764e-05	0.00386298	8.78477e-07	2.74341e-07	2.74341e-07	4.96843e-07	2.74341e-07	2.06103e-07	2.06103e-07	5.09508e-07	2.06103e-07	2.06103e-07	1.25272e-06	6.0925e-07	2.06103e-07	6.38251e-07	9.2856e-07	0.000309856	2.06103e-07	2.06103e-07	2.06103e-07	4.96843e-07	2.06103e-07	6.26428e-07	5.3098e-07	5.56501e-06	1.17932e-06	2.06103e-07
	6.6652e-06	3.8345e-05	6.6652e-06	8.2466e-05	0.00114378	0.000653591	0.000464854	0.271507	2.75414e-06	2.35668e-05	2.75414e-06	1.54102e-05	2.40581e-06	9.63795e-05	2.40581e-06	1.42009e-05	2.40581e-06	5.63766e-06	2.40581e-06	2.25219e-06	1.61897e-05	5.67464e-06	6.57982e-06	0.00384308	2.40581e-06	5.55533e-06	2.40581e-06	1.23341e-06	2.40581e-06	5.65034e-06	2.40581e-06	1.23341e-06	2.40581e-06	1.46229e-05	2.40581e-06	1.23341e-06	4.57327e-06	5.67464e-06	2.40581e-06	0.00030826	2.40581e-06	5.55533e-06	2.40581e-06	1.23341e-06	7.31221e-06	5.65034e-06	7.31221e-06	1.3766e-05	2.40581e-06
	2.77944e-05	1.14884e-05	1.14884e-05	1.14884e-05	0.00051585	6.75266e-06	6.56486e-06	6.56486e-06	0.267979	0.00350794	0.00113606	0.000691745	0.000136499	5.28232e-06	5.28232e-06	5.28232e-06	1.22566e-06	2.17818e-06	2.17818e-06	2.17818e-06	7.30166e-06	2.17818e-06	2.17818e-06	2.17818e-06	0.00379315	4.96537e-05	1.60805e-05	9.7914e-06	1.93209e-06	2.17818e-06	2.17818e-06	2.17818e-06	2.17818e-06	1.32394e-05	2.17818e-06	2.17818e-06	1.20557e-06	5.61164e-06	2.17818e-06	2.17818e-06	0.000304255	3.9828e-06	2.17818e-06	2.17818e-06	6.62037e-06	5.61164e-06	6.62037e-06	6.62037e-06	1.36278e-06
	1.7966e-06	2.83085e-05	1.7966e-06	1.7966e-06	1.02664e-06	0.000525393	1.02664e-06	5.10224e-06	0.000249576	0.272937	5.44241e-05	0.000114754	8.26068e-07	0.000139024	8.26068e-07	5.10224e-06	3.40632e-07	1.24834e-06	3.40632e-07	3.40632e-07	5.79471e-07	7.43673e-06	3.40632e-07	3.40632e-07	3.53266e-06	0.00386332	7.70351e-07	1.62429e-06	3.40632e-07	1.96784e-06	3.40632e-07	3.40632e-07	3.40632e-07	2.07042e-06	3.40632e-07	3.40632e-07	5.79471e-07	6.60434e-07	5.66738e-07	5.66738e-07	3.40632e-07	0.000309883	3.40632e-07	3.40632e-07	1.03532e-06	3.09223e-06	1.03532e-06	1.03532e-06	3.40632e-07
	6.02692e-07	6.02692e-07	2.82459e-05	6.02692e-07	3.06819e-07	1.57099e-06	0.000524232	3.44397e-07	0.00015939	0.000816115	0.272334	6.19312e-05	2.77114e-07	4.157e-07	0.000138717	2.77114e-07	1.14269e-07	1.14269e-07	1.24558e-06	1.14269e-07	6.26982e-08	1.14269e-07	7.4203e-06	1.14269e-07	2.2561e-06	1.15518e-05	0.00385478	8.76613e-07	1.14269e-07	1.14269e-07	1.96349e-06	1.14269e-07	1.14269e-07	6.94546e-07	4.99096e-07	1.14269e-07	6.26982e-08	2.94391e-07	5.95195e-07	1.14269e-07	4.11694e-07	9.26589e-07	0.000309199	4.11694e-07	3.47309e-07	2.94391e-07	3.0854e-06	3.47309e-07	1.14269e-07
	7.03744e-06	9.29343e-06	7.03744e-06	2.81097e-05	4.02142e-06	8.37961e-06	4.02142e-06	0.000521702	0.00114172	0.000652416	0.000464019	0.27102	3.23578e-06	5.3453e-05	3.23578e-06	0.000138048	1.33428e-06	1.33428e-06	1.33428e-06	1.23957e-06	7.29352e-07	1.33428e-06	1.33428e-06	7.38449e-06	1.61606e-05	9.23471e-06	6.56801e-06	0.00383618	1.33428e-06	1.728e-06	1.33428e-06	1.95401e-06	1.33428e-06	8.10999e-06	1.33428e-06	1.33428e-06	7.29352e-07	3.43751e-06	1.33428e-06	1.33428e-06	1.33428e-06	1.33428e-06	1.33428e-06	0.000307707	4.05542e-06	1.99427e-06	4.05542e-06	3.07051e-06	1.33428e-06
	0.000458831	3.30842e-05	3.30842e-05	3.30842e-05	0.000130477	1.89053e-05	1.89053e-05	1.89053e-05	0.000299174	1.17559e-05	1.17559e-05	1.17559e-05	0.267643	0.00350354	0.00113464	0.000690877	6.49457e-06	1.02252e-05	1.02252e-05	1.02252e-05	5.65941e-06	1.02252e-05	1.02252e-05	1.02252e-05	1.02252e-05	1.02252e-05	1.02252e-05	1.02252e-05	0.00378839	4.95913e-05	1.60603e-05	9.7791e-06	1.02252e-05	6.21506e-05	1.02252e-05	1.02252e-05	5.65941e-06	2.63432e-05	1.02252e-05	1.02252e-05	1.02252e-05	1.02252e-05	1.02252e-05	1.02252e-05	0.000303873	2.63432e-05	3.10786e-05	3.10786e-05	2.93579e-05
	5.17083e-06	0.000467048	5.17083e-06	4.34938e-05	2.71868e-06	0.000132814	2.95477e-06	4.34938e-05	1.83737e-06	0.000304532	1.83737e-06	4.34938e-05	0.000249119	0.272436	0.000101247	0.000114543	1.59813e-06	6.61088e-06	1.59813e-06	4.64243e-06	2.71868e-06	3.09854e-06	1.59813e-06	1.48771e-06	1.59813e-06	4.31053e-06	1.59813e-06	1.59813e-06	3.52618e-06	0.00385624	1.59813e-06	3.65364e-05	1.59813e-06	9.71371e-06	1.59813e-06	1.20675e-06	2.71868e-06	3.09854e-06	1.59813e-06	1.48771e-06	1.59813e-06	1.36629e-06	1.59813e-06	1.59813e-06	4.85736e-06	0.000309315	4.85736e-06	3.10639e-05	2.80285e-06
	1.73641e-06	1.39798e-06	0.000466499	1.73641e-06	9.92242e-07	9.92242e-07	0.000132658	9.92242e-07	6.17008e-07	9.11533e-07	0.000304174	6.17008e-07	0.000159263	0.000815464	0.272116	6.18818e-05	5.36669e-07	5.36669e-07	6.60311e-06	5.36669e-07	2.94464e-07	5.36669e-07	2.21535e-06	5.36669e-07	5.36669e-07	5.36669e-07	4.30546e-06	5.36669e-07	2.2543e-06	1.15426e-05	0.0038517	8.75913e-07	5.36669e-07	3.26196e-06	1.79697e-06	5.36669e-07	2.94464e-07	1.38262e-06	2.21535e-06	5.36669e-07	5.36669e-07	5.36669e-07	1.36469e-06	5.36669e-07	1.63115e-06	9.25849e-07	0.000308951	1.63115e-06	9.41226e-07
	2.01914e-05	0.000137595	2.01914e-05	0.000462321	1.1538e-05	1.63022e-05	1.1538e-05	0.00013147	7.1747e-06	7.19e-05	7.1747e-06	0.00030145	0.00113608	0.00064919	0.000461724	0.269679	6.2405e-06	6.2405e-06	6.2405e-06	6.54397e-06	3.41121e-06	6.2405e-06	6.2405e-06	6.2405e-06	6.2405e-06	6.2405e-06	6.2405e-06	4.2669e-06	1.60807e-05	8.87345e-05	6.2405e-06	0.0038172	6.2405e-06	3.79307e-05	6.2405e-06	6.2405e-06	3.41121e-06	1.60773e-05	6.2405e-06	6.2405e-06	6.2405e-06	6.2405e-06	6.2405e-06	6.2405e-06	1.89674e-05	0.000164539	1.89674e-05	0.000306184	1.09448e-05
	0.00011363	6.45388e-06	6.45388e-06	6.45388e-06	3.65592e-06	6.45388e-06	6.45388e-06	6.45388e-06	3.62095e-06	6.45388e-06	6.45388e-06	6.45388e-06	3.6488e-06	6.45388e-06	6.45388e-06	6.45388e-06	0.267209	0.00349785	0.00113279	0.000689755	0.00448628	5.87269e-05	7.75608e-05	7.75608e-05	0.000260314	3.26362e-05	3.26362e-05	3.26362e-05	0.000643925	6.24082e-05	6.24082e-05	6.24082e-05	3.1171e-05	3.92277e-05	6.45388e-06	6.45388e-06	3.65592e-06	1.66271e-05	6.45388e-06	6.45388e-06	3.62095e-06	6.45388e-06	6.45388e-06	6.45388e-06	1.96159e-05	1.66271e-05	1.96159e-05	1.96159e-05	3.80685e-05
	1.00945e-06	0.000115751	1.00945e-06	1.00945e-06	1.71723e-06	3.72417e-06	1.00945e-06	1.00945e-06	1.00945e-06	3.68854e-06	1.00945e-06	1.00945e-06	1.00945e-06	3.71691e-06	1.00945e-06	1.00945e-06	0.000248899	0.272196	0.000101158	0.000114442	1.21312e-05	0.00457003	1.21312e-05	7.70758e-05	5.1046e-06	0.000265173	5.1046e-06	6.55313e-05	9.76122e-06	0.000655945	9.76122e-06	7.70758e-05	1.00945e-06	3.17528e-05	1.00945e-06	1.00945e-06	1.71723e-06	3.72417e-06	1.00945e-06	1.00945e-06	1.00945e-06	3.68854e-06	1.00945e-06	1.00945e-06	3.06811e-06	9.16368e-06	3.06811e-06	3.06811e-06	1.00945e-06
	3.38975e-07	3.46463e-07	0.000115613	3.38975e-07	1.85992e-07	3.38975e-07	3.71971e-06	3.38975e-07	3.38975e-07	3.38975e-07	3.68413e-06	3.38975e-07	3.38975e-07	3.38975e-07	3.71247e-06	3.38975e-07	0.000159119	0.000814729	0.271871	6.1826e-05	4.0737e-06	1.36788e-05	0.00456455	4.0737e-06	1.71414e-06	1.71414e-06	0.000264856	1.71414e-06	3.27784e-06	1.96335e-06	0.00065516	3.27784e-06	3.38975e-07	2.06034e-06	3.17149e-05	3.38975e-07	1.85992e-07	8.73299e-07	3.71971e-06	3.38975e-07	3.38975e-07	3.38975e-07	3.68413e-06	3.38975e-07	1.03028e-06	8.73299e-07	9.15273e-06	1.03028e-06	3.38975e-07
	3.9426e-06	3.9426e-06	3.9426e-06	0.000114605	2.15512e-06	3.9426e-06	3.9426e-06	3.68727e-06	3.9426e-06	3.9426e-06	3.9426e-06	3.652e-06	3.9426e-06	1.68588e-05	3.9426e-06	3.68009e-06	0.00113532	0.000648758	0.000461417	0.2695	4.73811e-05	0.000107312	4.73811e-05	0.00452474	1.99371e-05	0.000231554	1.99371e-05	0.000262546	3.81245e-05	0.000684538	3.81245e-05	0.000649445	3.9426e-06	2.39638e-05	3.9426e-06	3.14382e-05	2.15512e-06	1.01573e-05	3.9426e-06	3.68727e-06	3.9426e-06	3.9426e-06	3.9426e-06	3.652e-06	1.19832e-05	1.68588e-05	1.19832e-05	9.07289e-06	3.9426e-06
	9.20908e-07	9.20908e-07	9.20908e-07	9.20908e-07	0.000116018	4.15182e-06	9.20908e-07	9.20908e-07	9.20908e-07	9.20908e-07	9.20908e-07	9.20908e-07	9.20908e-07	9.20908e-07	9.20908e-07	9.20908e-07	8.28657e-05	1.10575e-05	1.10575e-05	1.10575e-05	0.272823	0.00357135	0.0011566	0.000704249	1.54849e-05	4.56911e-06	4.56911e-06	4.56911e-06	1.42697e-05	2.5088e-06	5.08419e-06	5.08419e-06	9.20908e-07	5.59743e-06	9.20908e-07	9.20908e-07	3.18259e-05	4.15182e-06	9.20908e-07	9.20908e-07	9.20908e-07	9.20908e-07	9.20908e-07	9.20908e-07	2.79901e-06	2.37253e-06	2.79901e-06	3.80913e-06	9.20908e-07
	1.43987e-07	2.80503e-07	1.43987e-07	1.43987e-07	4.37857e-07	0.000118141	1.43987e-07	1.43987e-07	1.43987e-07	2.80503e-07	1.43987e-07	1.43987e-07	1.43987e-07	2.80503e-07	1.43987e-07	1.43987e-07	1.72888e-06	8.43822e-05	1.72888e-06	5.74489e-06	0.000254038	0.277816	0.000103246	0.000116805	7.14395e-07	1.57683e-05	7.14395e-07	4.88442e-06	7.94929e-07	1.45309e-05	7.94929e-07	6.75695e-06	1.43987e-07	8.75175e-07	1.43987e-07	1.43987e-07	4.37857e-07	3.24084e-05	1.43987e-07	1.43987e-07	1.43987e-07	2.80503e-07	1.43987e-07	1.43987e-07	4.37633e-07	1.3071e-06	4.37633e-07	5.95569e-07	1.43987e-07
	4.83112e-08	4.83112e-08	1.4281e-07	4.83112e-08	1.49608e-07	3.53323e-07	0.000117902	2.6812e-08	4.83112e-08	4.83112e-08	1.16462e-07	4.83112e-08	4.83112e-08	4.83112e-08	1.19431e-07	4.83112e-08	5.80083e-07	5.80083e-07	8.42115e-05	5.80083e-07	0.00016227	0.000830862	0.277255	6.30502e-05	2.39697e-07	2.39697e-07	1.57364e-05	2.39697e-07	2.66719e-07	2.66719e-07	1.45015e-05	2.66719e-07	4.83112e-08	2.93643e-07	1.4281e-07	4.83112e-08	1.49608e-07	2.17806e-07	3.23428e-05	4.83112e-08	4.83112e-08	4.83112e-08	1.16462e-07	4.83112e-08	1.46837e-07	1.24464e-07	1.30446e-06	1.99829e-07	4.83112e-08
	5.63936e-07	1.3215e-06	5.63936e-07	2.89119e-07	1.072e-06	2.54245e-06	5.63936e-07	0.000117296	5.63936e-07	1.30221e-06	5.63936e-07	2.89119e-07	5.63936e-07	1.32448e-06	5.63936e-07	2.89119e-07	6.77131e-06	3.89554e-05	6.77131e-06	8.37787e-05	0.00116199	0.000663996	0.000472255	0.27583	2.79799e-06	2.3942e-05	2.79799e-06	1.56555e-05	3.11341e-06	9.79139e-05	3.11341e-06	1.4427e-05	5.63936e-07	3.4277e-06	5.63936e-07	2.89119e-07	1.072e-06	2.54245e-06	5.63936e-07	3.21766e-05	5.63936e-07	1.30221e-06	5.63936e-07	2.89119e-07	1.71403e-06	1.32448e-06	1.71403e-06	2.3326e-06	5.63936e-07
	5.10578e-07	5.10578e-07	5.10578e-07	5.10578e-07	2.82592e-07	5.10578e-07	3.1286e-06	5.10578e-07	0.000115772	1.51549e-06	5.10578e-07	2.98846e-07	5.10578e-07	5.10578e-07	5.10578e-07	5.10578e-07	2.82367e-05	1.16713e-05	1.16713e-05	1.16713e-05	0.00052406	6.86012e-06	6.66934e-06	6.66934e-06	0.272244	0.00356378	0.00115414	0.000702755	0.000138672	5.36638e-06	5.36638e-06	5.36638e-06	5.10578e-07	3.10337e-06	5.10578e-07	5.10578e-07	2.82592e-07	1.3154e-06	3.1286e-06	5.10578e-07	3.17584e-05	4.15728e-07	5.10578e-07	5.10578e-07	1.55185e-06	1.3154e-06	1.55185e-06	1.55185e-06	5.10578e-07
	7.98456e-08	1.17249e-07	7.98456e-08	7.98456e-08	1.3583e-07	2.26977e-07	4.89259e-07	7.98456e-08	1.07821e-07	0.000117913	7.98456e-08	7.98456e-08	7.98456e-08	1.0473e-07	7.98456e-08	7.98456e-08	1.82519e-06	2.8759e-05	1.82519e-06	1.82519e-06	1.04297e-06	0.000533752	1.04297e-06	5.18342e-06	0.000253547	0.277279	5.52899e-05	0.000116579	8.3921e-07	0.000141236	8.3921e-07	5.18342e-06	7.98456e-08	4.85314e-07	7.98456e-08	7.98456e-08	1.3583e-07	1.54809e-07	4.89259e-07	1.32846e-07	7.98456e-08	3.23458e-05	7.98456e-08	7.98456e-08	2.42683e-07	7.24832e-07	2.42683e-07	2.42683e-07	7.98456e-08
	2.67851e-08	2.67851e-08	1.1699e-07	2.67851e-08	1.46967e-08	2.67851e-08	2.26476e-07	2.67851e-08	6.88588e-08	3.52574e-07	0.000117652	2.67552e-08	2.67851e-08	2.67851e-08	1.04499e-07	2.67851e-08	6.12281e-07	6.12281e-07	2.86953e-05	6.12281e-07	3.11701e-07	1.59598e-06	0.000532572	3.49877e-07	0.000161926	0.0008291	0.276667	6.29165e-05	2.81523e-07	4.22314e-07	0.000140924	2.81523e-07	2.67851e-08	1.62804e-07	1.1699e-07	2.67851e-08	1.46967e-08	6.90064e-08	8.0868e-08	2.67851e-08	9.65028e-08	9.67177e-08	3.22742e-05	9.65028e-08	8.14108e-08	6.90064e-08	7.23231e-07	8.14108e-08	2.67851e-08
	3.12764e-07	3.12764e-07	3.12764e-07	3.12764e-07	1.70964e-07	3.12764e-07	1.91648e-06	2.25384e-07	4.93244e-07	3.12764e-07	3.12764e-07	0.000117085	3.12764e-07	4.05052e-07	3.12764e-07	3.12764e-07	7.14946e-06	9.44133e-06	7.14946e-06	2.85571e-05	4.08542e-06	8.51298e-06	4.08542e-06	0.000530005	0.00115989	0.000662801	0.000471404	0.275333	3.28727e-06	5.43038e-05	3.28727e-06	0.000140245	3.12764e-07	1.90103e-06	3.12764e-07	3.12764e-07	1.70964e-07	8.0577e-07	1.91648e-06	3.12764e-07	3.12764e-07	3.12764e-07	3.12764e-07	3.21187e-05	9.50613e-07	4.05052e-07	9.50613e-07	7.19745e-07	3.12764e-07
	2.39694e-06	2.39694e-06	2.39694e-06	2.39694e-06	1.32665e-06	2.39694e-06	2.39694e-06	2.39694e-06	2.39694e-06	2.39694e-06	2.39694e-06	2.39694e-06	0.000115631	1.51365e-06	2.39694e-06	2.39694e-06	0.000466151	3.3612e-05	3.3612e-05	3.3612e-05	0.000132559	1.9207e-05	1.9207e-05	1.9207e-05	0.000303947	1.19435e-05	1.19435e-05	1.19435e-05	0.271913	0.00355944	0.00115274	0.0007019	2.39694e-06	1.4569e-05	2.39694e-06	2.39694e-06	1.32665e-06	6.17522e-06	2.39694e-06	2.39694e-06	2.39694e-06	2.39694e-06	2.39694e-06	2.39694e-06	3.17198e-05	6.17522e-06	7.28526e-06	7.28526e-06	2.39694e-06
	3.74742e-07	4.21862e-07	3.74742e-07	5.20071e-07	6.37497e-07	7.26567e-07	3.74742e-07	4.4839e-07	3.74742e-07	3.20378e-07	3.74742e-07	4.38963e-07	3.74742e-07	0.000117738	3.74742e-07	4.47681e-06	5.25496e-06	0.000474647	5.25496e-06	4.42015e-05	3.00285e-06	0.000134975	3.00285e-06	4.42015e-05	1.86727e-06	0.000309487	1.86727e-06	4.42015e-05	0.000253172	0.276869	0.000102894	0.000116407	3.74742e-07	2.27774e-06	3.74742e-07	4.45468e-07	6.37497e-07	7.26567e-07	3.74742e-07	4.4839e-07	3.74742e-07	3.20378e-07	3.74742e-07	4.38963e-07	1.13899e-06	3.22979e-05	1.13899e-06	3.80628e-06	3.74742e-07
	1.25798e-07	1.25798e-07	4.21218e-07	1.25798e-07	6.90237e-08	1.25798e-07	5.19288e-07	1.25798e-07	1.25798e-07	1.25798e-07	3.19889e-07	1.25798e-07	1.25798e-07	3.52293e-07	0.000117559	1.25798e-07	1.76404e-06	1.42022e-06	0.000473922	1.76404e-06	1.00803e-06	1.00803e-06	0.000134769	1.00803e-06	6.26826e-07	9.26037e-07	0.000309014	6.26826e-07	0.000161797	0.00082844	0.276446	6.28665e-05	1.25798e-07	7.64618e-07	4.21218e-07	1.25798e-07	6.90237e-08	3.24091e-07	5.19288e-07	1.25798e-07	1.25798e-07	1.25798e-07	3.19889e-07	1.25798e-07	3.82349e-07	9.66407e-08	3.22486e-05	3.82349e-07	1.25798e-07
	1.46725e-06	1.46725e-06	1.46725e-06	1.46725e-06	8.02036e-07	1.46725e-06	1.46725e-06	1.46725e-06	1.46725e-06	1.46725e-06	1.46725e-06	1.46725e-06	1.46725e-06	3.03473e-05	1.46725e-06	0.00011686	2.05751e-05	0.00014021	2.05751e-05	0.000471108	1.17573e-05	1.6612e-05	1.17573e-05	0.000133969	7.31106e-06	7.32664e-05	7.31106e-06	0.000307179	0.00115767	0.000661528	0.000470499	0.274805	1.46725e-06	8.91821e-06	1.46725e-06	1.46725e-06	8.02036e-07	3.78008e-06	1.46725e-06	1.46725e-06	1.46725e-06	1.46725e-06	1.46725e-06	1.46725e-06	4.45957e-06	1.86515e-05	4.45957e-06	3.2057e-05	1.46725e-06
	6.63692e-05	1.60595e-05	1.60595e-05	1.07537e-05	1.20301e-05	1.60595e-05	1.60595e-05	1.07537e-05	1.20301e-05	1.60595e-05	1.60595e-05	1.07537e-05	1.20301e-05	1.60595e-05	1.60595e-05	1.07537e-05	0.00280303	3.66927e-05	1.60595e-05	7.23558e-06	4.70612e-05	1.60595e-05	1.60595e-05	1.60595e-05	1.20301e-05	1.60595e-05	1.60595e-05	1.60595e-05	1.20301e-05	1.60595e-05	1.60595e-05	1.60595e-05	0.263672	0.00345156	0.0011178	0.000680627	0.00442691	5.79497e-05	7.65343e-05	7.65343e-05	0.000256869	3.22042e-05	3.22042e-05	3.22042e-05	0.000635403	6.15822e-05	6.15822e-05	6.15822e-05	0.000861139
	2.51182e-06	6.76072e-05	2.51182e-06	1.68196e-06	1.69448e-06	1.22545e-05	2.51182e-06	1.68196e-06	2.51182e-06	1.22545e-05	2.51182e-06	1.68196e-06	2.51182e-06	1.22545e-05	2.51182e-06	1.68196e-06	2.61093e-06	0.00285532	2.51182e-06	2.51182e-06	1.69448e-06	4.79391e-05	2.51182e-06	2.51182e-06	2.51182e-06	1.22545e-05	2.51182e-06	2.51182e-06	2.51182e-06	1.22545e-05	2.51182e-06	2.51182e-06	0.000245602	0.26859	9.98174e-05	0.000112926	1.19705e-05	0.00450948	1.19705e-05	7.60547e-05	5.03697e-06	0.00026166	5.03697e-06	6.46631e-05	9.6319e-06	0.000647255	9.6319e-06	7.60547e-05	2.51182e-06
	8.43476e-07	8.43476e-07	6.75263e-05	5.64807e-07	8.43476e-07	8.43476e-07	1.22399e-05	5.64807e-07	8.43476e-07	8.43476e-07	1.22399e-05	5.64807e-07	8.43476e-07	8.43476e-07	1.22399e-05	5.64807e-07	1.66914e-06	8.54644e-06	0.0028519	6.48549e-07	8.43476e-07	8.43476e-07	4.78817e-05	8.43476e-07	8.43476e-07	8.43476e-07	1.22399e-05	8.43476e-07	8.43476e-07	8.43476e-07	1.22399e-05	8.43476e-07	0.000157011	0.000803935	0.268269	6.1007e-05	4.01973e-06	1.34976e-05	0.00450408	4.01973e-06	1.69143e-06	1.69143e-06	0.000261347	1.69143e-06	3.23442e-06	1.93734e-06	0.00064648	3.23442e-06	5.12789e-07
	9.81053e-06	9.09548e-06	9.81053e-06	6.6938e-05	1.68347e-05	1.68347e-05	1.68347e-05	1.21332e-05	9.81053e-06	9.09548e-06	9.81053e-06	1.21332e-05	9.81053e-06	6.53752e-05	9.81053e-06	1.21332e-05	1.19095e-05	9.09548e-06	9.81053e-06	0.00282705	9.81053e-06	9.09548e-06	9.81053e-06	4.74646e-05	9.81053e-06	9.09548e-06	9.81053e-06	1.21332e-05	9.81053e-06	6.53752e-05	9.81053e-06	1.21332e-05	0.00112029	0.000640169	0.000455308	0.265932	4.67538e-05	0.000105891	4.67538e-05	0.00446484	1.96731e-05	0.000228488	1.96731e-05	0.00025907	3.76198e-05	0.000675476	3.76198e-05	0.000640848	9.81053e-06
	9.08686e-07	9.08686e-07	9.08686e-07	9.08686e-07	6.77613e-05	8.87017e-07	9.08686e-07	9.08686e-07	9.08686e-07	3.20753e-06	9.08686e-07	9.08686e-07	9.08686e-07	9.08686e-07	9.08686e-07	9.08686e-07	8.69233e-07	9.08686e-07	9.08686e-07	9.08686e-07	0.00286182	3.74623e-05	1.21323e-05	7.38733e-06	9.08686e-07	3.20753e-06	9.08686e-07	9.08686e-07	9.08686e-07	9.08686e-07	9.08686e-07	9.08686e-07	8.1766e-05	1.09108e-05	1.09108e-05	1.09108e-05	0.269203	0.00352396	0.00114125	0.000694903	1.52794e-05	4.50847e-06	4.50847e-06	4.50847e-06	1.40804e-05	2.47551e-06	5.01672e-06	5.01672e-06	9.08686e-07
	1.42078e-07	2.76785e-07	1.42078e-07	1.42078e-07	4.32054e-07	6.90026e-05	1.42078e-07	1.42078e-07	1.42078e-07	2.76785e-07	1.42078e-07	1.42078e-07	1.42078e-07	2.76785e-07	1.42078e-07	1.42078e-07	1.42078e-07	8.85156e-07	1.42078e-07	1.42078e-07	2.66482e-06	0.00291425	1.08303e-06	1.22527e-06	1.42078e-07	2.76785e-07	1.42078e-07	1.42078e-07	1.42078e-07	2.76785e-07	1.42078e-07	1.42078e-07	1.70597e-06	8.32638e-05	1.70597e-06	5.66875e-06	0.000250671	0.274134	0.000101878	0.000115257	7.04926e-07	1.55593e-05	7.04926e-07	4.81968e-06	7.84393e-07	1.43383e-05	7.84393e-07	6.66739e-06	1.42078e-07
	4.7671e-08	4.7671e-08	1.40918e-07	4.7671e-08	1.47626e-07	2.06365e-07	6.88631e-05	4.7671e-08	4.7671e-08	1.68271e-07	1.14918e-07	4.7671e-08	4.7671e-08	4.7671e-08	1.17848e-07	4.7671e-08	4.7671e-08	4.7671e-08	8.83368e-07	4.7671e-08	1.70219e-06	8.71562e-06	0.00290836	6.61388e-07	1.4946e-07	1.68271e-07	1.65072e-07	1.4946e-07	4.7671e-08	4.7671e-08	1.52119e-07	4.7671e-08	5.72396e-07	5.72396e-07	8.30955e-05	5.72396e-07	0.000160119	0.000819851	0.27358	6.22147e-05	2.36521e-07	2.36521e-07	1.55278e-05	2.36521e-07	2.63184e-07	2.63184e-07	1.43093e-05	2.63184e-07	4.7671e-08
	5.56457e-07	1.30398e-06	5.56457e-07	2.85285e-07	1.05778e-06	1.31253e-06	5.56457e-07	6.85085e-05	5.56457e-07	1.28493e-06	5.56457e-07	2.85285e-07	5.56457e-07	2.2281e-06	5.56457e-07	2.85285e-07	5.56457e-07	1.30398e-06	5.56457e-07	8.78818e-07	1.21889e-05	6.96514e-06	4.95382e-06	0.00289338	5.56457e-07	1.28493e-06	5.56457e-07	2.85285e-07	5.56457e-07	2.2281e-06	5.56457e-07	2.85285e-07	6.6815e-06	3.84387e-05	6.6815e-06	8.26676e-05	0.00114658	0.000655189	0.000465991	0.272172	2.76088e-06	2.36245e-05	2.76088e-06	1.54479e-05	3.07211e-06	9.66153e-05	3.07211e-06	1.42357e-05	5.56457e-07
	1.3809e-06	1.3809e-06	1.3809e-06	1.3809e-06	1.3809e-06	1.3809e-06	1.3809e-06	1.3809e-06	6.76183e-05	8.85146e-07	2.41706e-06	1.3809e-06	1.3809e-06	1.3809e-06	1.3809e-06	1.3809e-06	1.3809e-06	1.3809e-06	1.3809e-06	1.3809e-06	5.49727e-06	1.3809e-06	1.3809e-06	1.3809e-06	0.00285578	3.73833e-05	1.21067e-05	7.37175e-06	1.45463e-06	1.3809e-06	1.3809e-06	1.3809e-06	2.78623e-05	1.15165e-05	1.15165e-05	1.15165e-05	0.000517111	6.76916e-06	6.58091e-06	6.58091e-06	0.268635	0.00351652	0.00113884	0.000693436	0.000136833	5.29523e-06	5.29523e-06	5.29523e-06	1.3809e-06
	2.1595e-07	1.15695e-07	2.1595e-07	2.1595e-07	1.3403e-07	1.52757e-07	2.1595e-07	2.1595e-07	2.1595e-07	6.88693e-05	3.77989e-07	2.1595e-07	2.1595e-07	1.03342e-07	2.1595e-07	2.1595e-07	2.1595e-07	3.01677e-07	2.1595e-07	2.1595e-07	1.3403e-07	5.59899e-06	2.1595e-07	2.1595e-07	2.65968e-06	0.00290863	5.79984e-07	1.2229e-06	2.1595e-07	1.48155e-06	2.1595e-07	2.1595e-07	1.801e-06	2.83778e-05	1.801e-06	1.801e-06	1.02915e-06	0.000526679	1.02915e-06	5.11472e-06	0.000250187	0.273605	5.45572e-05	0.000115034	8.28089e-07	0.000139365	8.28089e-07	5.11472e-06	2.1595e-07
	7.24431e-08	7.24431e-08	1.1544e-07	7.24431e-08	7.24431e-08	7.24431e-08	1.32278e-07	7.24431e-08	7.24431e-08	2.05928e-07	6.87172e-05	7.24431e-08	7.24431e-08	7.24431e-08	1.03114e-07	7.24431e-08	7.24431e-08	7.24431e-08	3.0101e-07	7.24431e-08	7.24431e-08	7.24431e-08	5.58661e-06	7.24431e-08	1.69858e-06	8.69716e-06	0.0029022	6.59987e-07	7.24431e-08	7.24431e-08	1.47827e-06	7.24431e-08	6.04167e-07	6.04167e-07	2.83151e-05	6.04167e-07	3.0757e-07	1.57483e-06	0.000525514	3.4524e-07	0.00015978	0.000818113	0.273	6.20827e-05	2.77792e-07	4.16717e-07	0.000139057	2.77792e-07	7.24431e-08
	8.45895e-07	8.45895e-07	8.45895e-07	8.45895e-07	8.45895e-07	8.45895e-07	8.45895e-07	8.45895e-07	8.45895e-07	8.45895e-07	1.48062e-06	6.83857e-05	8.45895e-07	1.23573e-06	8.45895e-07	8.45895e-07	8.45895e-07	8.45895e-07	8.45895e-07	8.45895e-07	8.45895e-07	8.45895e-07	8.45895e-07	5.55967e-06	1.21671e-05	6.95265e-06	4.94494e-06	0.00288819	8.45895e-07	1.23573e-06	8.45895e-07	1.47114e-06	7.05468e-06	9.31617e-06	7.05468e-06	2.81785e-05	4.03126e-06	8.40012e-06	4.03126e-06	0.000522979	0.00114452	0.000654014	0.000465155	0.271683	3.2437e-06	5.35839e-05	3.2437e-06	0.000138386	8.45895e-07
	3.97689e-06	3.97689e-06	3.97689e-06	3.97689e-06	1.30908e-06	3.97689e-06	3.97689e-06	3.97689e-06	3.97689e-06	3.97689e-06	3.97689e-06	3.97689e-06	6.75371e-05	3.97689e-06	3.97689e-06	3.29014e-06	4.8899e-06	3.68434e-06	3.68434e-06	3.68434e-06	1.39054e-06	3.68434e-06	3.68434e-06	3.68434e-06	3.18839e-06	3.68434e-06	3.68434e-06	3.68434e-06	0.00285236	3.73383e-05	1.20922e-05	7.36289e-06	0.000459977	3.31669e-05	3.31669e-05	3.31669e-05	0.000130804	1.89526e-05	1.89526e-05	1.89526e-05	0.000299922	1.17853e-05	1.17853e-05	1.17853e-05	0.268312	0.0035123	0.00113747	0.000692604	1.50226e-06
	6.21747e-07	4.1627e-07	6.21747e-07	6.03582e-07	6.29047e-07	7.16937e-07	6.21747e-07	8.58937e-07	6.21747e-07	3.16132e-07	6.21747e-07	8.58937e-07	6.21747e-07	6.87673e-05	6.21747e-07	5.91123e-05	6.21747e-07	4.97896e-06	6.21747e-07	1.07416e-06	6.29047e-07	1.41587e-06	6.21747e-07	8.58937e-07	6.21747e-07	3.24646e-06	6.21747e-07	8.58937e-07	2.65573e-06	0.00290431	1.07934e-06	7.18754e-06	5.1853e-06	0.000468355	5.1853e-06	4.36156e-05	2.96305e-06	0.000133186	2.96305e-06	4.36156e-05	1.84252e-06	0.000305384	1.84252e-06	4.36156e-05	0.000249816	0.273199	0.00010153	0.000114864	6.21747e-07
	2.08716e-07	2.08716e-07	4.15636e-07	2.08716e-07	6.81092e-08	2.08716e-07	5.12408e-07	2.08716e-07	2.08716e-07	2.08716e-07	3.1565e-07	2.08716e-07	2.08716e-07	2.05764e-07	6.86625e-05	1.76875e-07	2.08716e-07	2.08716e-07	4.97138e-06	2.08716e-07	6.81092e-08	2.08716e-07	1.41371e-06	2.08716e-07	2.08716e-07	2.08716e-07	3.24152e-06	2.08716e-07	1.69723e-06	8.69024e-06	0.00289989	6.59462e-07	1.74067e-06	1.40141e-06	0.000467642	1.74067e-06	9.94674e-07	9.94674e-07	0.000132983	9.94674e-07	6.18521e-07	9.13767e-07	0.00030492	6.18521e-07	0.000159653	0.000817463	0.272783	6.20335e-05	2.08716e-07
	2.43468e-06	2.43468e-06	2.43468e-06	2.43468e-06	7.91506e-07	2.43468e-06	2.43468e-06	2.43468e-06	2.43468e-06	2.43468e-06	2.43468e-06	2.43468e-06	2.43468e-06	5.13756e-05	2.43468e-06	6.82631e-05	2.43468e-06	1.47097e-06	2.43468e-06	4.94247e-06	7.91506e-07	2.43468e-06	2.43468e-06	1.40549e-06	2.43468e-06	2.43468e-06	2.43468e-06	3.22267e-06	1.21453e-05	5.13756e-05	4.93608e-06	0.00288302	2.0305e-05	0.000138369	2.0305e-05	0.000464922	1.16029e-05	1.63939e-05	1.16029e-05	0.00013221	7.21507e-06	7.23045e-05	7.21507e-06	0.000303146	0.00114247	0.000652843	0.000464322	0.271197	2.43468e-06
	0.00075753	2.78368e-05	2.78368e-05	2.78368e-05	2.12626e-05	2.78368e-05	2.78368e-05	2.78368e-05	3.14167e-05	2.78368e-05	2.78368e-05	2.78368e-05	9.28766e-05	3.91224e-05	3.91224e-05	3.91224e-05	0.000274177	2.78368e-05	2.78368e-05	2.78368e-05	1.5407e-05	2.78368e-05	2.78368e-05	2.78368e-05	2.78368e-05	2.78368e-05	2.78368e-05	2.78368e-05	2.78368e-05	2.78368e-05	2.78368e-05	2.78368e-05	0.000490109	0.000169196	2.78368e-05	2.78368e-05	1.5407e-05	7.17157e-05	2.78368e-05	2.78368e-05	2.78368e-05	2.78368e-05	2.78368e-05	2.78368e-05	8.46071e-05	7.17157e-05	8.46071e-05	8.46071e-05	0.265925
	4.35425e-06	0.000771728	4.35425e-06	6.44189e-06	7.4073e-06	2.16612e-05	4.35425e-06	4.35425e-06	4.35425e-06	3.20055e-05	4.35425e-06	4.65668e-06	6.42711e-06	9.46173e-05	4.64599e-06	4.32511e-05	4.35425e-06	0.000279316	4.35425e-06	4.35425e-06	7.4073e-06	8.44224e-06	4.35425e-06	4.35425e-06	4.35425e-06	6.65452e-06	4.35425e-06	4.35425e-06	4.35425e-06	8.59906e-06	4.35425e-06	4.35425e-06	4.35425e-06	0.000499294	4.35425e-06	4.35425e-06	7.4073e-06	8.38285e-06	4.35425e-06	4.35425e-06	4.35425e-06	6.65452e-06	4.35425e-06	4.35425e-06	1.32343e-05	3.95276e-05	1.32343e-05	1.32343e-05	0.000247722
	1.46218e-06	2.30992e-06	0.000770809	1.46218e-06	8.02281e-07	1.46218e-06	2.16354e-05	1.46218e-06	1.46218e-06	1.46218e-06	3.19674e-05	1.46218e-06	2.05498e-06	2.05498e-06	9.45046e-05	2.05498e-06	1.46218e-06	8.36043e-07	0.000278983	1.46218e-06	8.02281e-07	1.46218e-06	6.96678e-06	1.46218e-06	1.46218e-06	1.46218e-06	6.6466e-06	1.46218e-06	1.46218e-06	1.46218e-06	8.58882e-06	1.46218e-06	1.46218e-06	8.88736e-06	0.0004987	1.46218e-06	8.02281e-07	3.767e-06	8.37287e-06	1.46218e-06	1.46218e-06	1.46218e-06	6.6466e-06	1.46218e-06	4.44414e-06	3.767e-06	3.94806e-05	4.44414e-06	0.000158367
	1.70046e-05	1.70046e-05	1.70046e-05	0.000764001	9.29515e-06	1.70046e-05	1.70046e-05	2.14443e-05	1.70046e-05	1.70046e-05	1.70046e-05	3.16851e-05	2.38987e-05	3.31573e-05	2.38987e-05	9.36699e-05	1.70046e-05	1.70046e-05	1.70046e-05	0.000276519	9.29515e-06	1.70046e-05	1.70046e-05	1.70046e-05	1.70046e-05	1.70046e-05	1.70046e-05	1.70046e-05	1.70046e-05	3.31573e-05	1.70046e-05	8.51296e-06	1.70046e-05	0.000103357	1.70046e-05	0.000494295	9.29515e-06	4.38089e-05	1.70046e-05	8.29892e-06	1.70046e-05	1.70046e-05	1.70046e-05	1.70046e-05	5.16839e-05	3.31573e-05	5.16839e-05	3.91318e-05	0.00112983
	5.27301e-06	3.97235e-06	3.97235e-06	3.71687e-05	0.000773506	1.01255e-05	3.97235e-06	1.99668e-06	3.2408e-06	3.97235e-06	3.97235e-06	3.97235e-06	1.32536e-05	3.97235e-06	3.97235e-06	3.97235e-06	2.2524e-06	3.97235e-06	3.97235e-06	3.71687e-05	0.00027996	3.66477e-06	3.97235e-06	3.97235e-06	3.97235e-06	3.97235e-06	3.97235e-06	3.97235e-06	3.97235e-06	3.97235e-06	3.97235e-06	3.97235e-06	3.97235e-06	2.41446e-05	3.97235e-06	3.71687e-05	0.000500445	6.551e-06	3.97235e-06	8.03853e-06	3.97235e-06	3.97235e-06	3.97235e-06	1.18774e-05	1.20736e-05	1.02339e-05	1.20736e-05	3.51128e-05	8.24739e-05
	6.21101e-07	5.36961e-06	6.21101e-07	5.81155e-06	1.88874e-06	0.000787677	6.21101e-07	6.21101e-07	6.21101e-07	3.30017e-06	6.21101e-07	4.80161e-07	7.79464e-07	1.34964e-05	5.63454e-07	9.58146e-07	6.21101e-07	2.29367e-06	6.21101e-07	5.81155e-06	1.88874e-06	0.000285089	6.21101e-07	6.21101e-07	6.21101e-07	1.20998e-06	6.21101e-07	6.21101e-07	6.21101e-07	1.20998e-06	6.21101e-07	6.21101e-07	6.21101e-07	3.77515e-06	6.21101e-07	5.81155e-06	1.88874e-06	0.000509613	6.21101e-07	1.25687e-06	6.21101e-07	1.20998e-06	6.21101e-07	1.8571e-06	1.88778e-06	5.63831e-06	1.88778e-06	5.4901e-06	1.72074e-06
	2.08396e-07	2.08396e-07	5.35878e-06	1.94993e-06	6.45353e-07	2.3557e-06	0.000786088	1.78764e-07	2.08396e-07	2.08396e-07	3.29351e-06	2.08396e-07	2.08396e-07	2.08396e-07	1.34692e-05	2.08396e-07	2.08396e-07	2.08396e-07	2.28904e-06	1.94993e-06	6.45353e-07	8.52615e-07	0.000284513	2.08396e-07	2.77394e-07	2.77394e-07	5.02372e-07	2.77394e-07	2.08396e-07	2.08396e-07	5.15178e-07	2.08396e-07	2.08396e-07	1.26667e-06	6.1603e-07	1.94993e-06	6.45353e-07	1.5241e-06	0.000508585	4.21714e-07	2.08396e-07	2.08396e-07	5.02372e-07	6.23105e-07	6.33399e-07	5.36889e-07	5.62694e-06	1.84207e-06	5.77354e-07
	2.43257e-06	5.70038e-06	2.43257e-06	2.27612e-05	4.62414e-06	5.73777e-06	2.43257e-06	0.000782036	2.43257e-06	5.61713e-06	2.43257e-06	3.27654e-06	2.43257e-06	5.7132e-06	2.43257e-06	1.33998e-05	2.43257e-06	5.70038e-06	2.43257e-06	2.27612e-05	4.62414e-06	5.73777e-06	2.43257e-06	0.000283047	2.43257e-06	5.61713e-06	2.43257e-06	1.24713e-06	2.43257e-06	5.7132e-06	2.43257e-06	1.24713e-06	2.43257e-06	1.47856e-05	2.43257e-06	2.27612e-05	4.62414e-06	5.73777e-06	2.43257e-06	0.000505964	2.43257e-06	5.61713e-06	2.43257e-06	7.2734e-06	7.39355e-06	5.7132e-06	7.39355e-06	2.15022e-05	6.73935e-06
	1.60128e-06	2.20242e-06	2.20242e-06	2.20242e-06	1.68228e-06	2.20242e-06	2.20242e-06	2.20242e-06	0.000771878	1.01041e-05	3.27226e-06	1.99247e-06	7.34831e-06	3.36439e-06	3.36439e-06	3.36439e-06	1.2393e-06	2.20242e-06	2.20242e-06	2.20242e-06	1.21899e-06	2.20242e-06	2.20242e-06	2.20242e-06	0.00027937	3.65705e-06	2.20242e-06	2.20242e-06	2.20242e-06	2.20242e-06	2.20242e-06	2.20242e-06	2.20242e-06	1.33867e-05	2.20242e-06	2.20242e-06	1.21899e-06	5.67408e-06	2.20242e-06	2.20242e-06	0.000499392	6.5372e-06	2.20242e-06	1.2891e-06	6.69403e-06	5.67408e-06	6.69403e-06	6.69403e-06	2.81036e-05
	3.44423e-07	1.63091e-06	3.44423e-07	4.33234e-07	5.85919e-07	1.7134e-06	3.44423e-07	3.44423e-07	7.1887e-07	0.000786158	3.44423e-07	3.13174e-07	5.08386e-07	7.48426e-06	5.26136e-07	9.31294e-06	3.44423e-07	1.26223e-06	3.44423e-07	3.44423e-07	5.85919e-07	6.67784e-07	3.44423e-07	3.44423e-07	3.44423e-07	0.000284539	3.44423e-07	3.44423e-07	3.44423e-07	4.51765e-07	3.44423e-07	3.44423e-07	3.44423e-07	2.09346e-06	3.44423e-07	3.44423e-07	5.85919e-07	9.79092e-07	5.73045e-07	5.73045e-07	4.65096e-07	0.000508631	3.44423e-07	3.44423e-07	1.04684e-06	3.12664e-06	1.04684e-06	1.04684e-06	1.8166e-06
	1.15541e-07	1.15541e-07	1.62731e-06	1.15541e-07	6.3396e-08	1.15541e-07	1.70962e-06	1.15541e-07	4.59101e-07	2.35071e-06	0.00078442	1.78384e-07	1.76499e-07	1.76499e-07	7.46772e-06	1.76499e-07	1.15541e-07	1.15541e-07	1.25944e-06	1.15541e-07	6.3396e-08	1.15541e-07	5.46515e-07	1.15541e-07	1.66165e-07	8.50806e-07	0.00028391	6.45638e-08	1.15541e-07	1.15541e-07	4.50767e-07	1.15541e-07	1.15541e-07	7.02276e-07	5.0465e-07	1.15541e-07	6.3396e-08	2.97667e-07	9.76929e-07	1.15541e-07	2.9703e-07	1.52087e-06	0.000507506	4.16276e-07	3.51175e-07	2.97667e-07	3.11974e-06	3.51175e-07	6.09399e-07
	1.34913e-06	1.34913e-06	1.34913e-06	1.61945e-06	7.37468e-07	1.34913e-06	1.34913e-06	1.70137e-06	3.28857e-06	1.87919e-06	1.34913e-06	0.000780634	2.06092e-06	1.74723e-06	2.06092e-06	7.43168e-06	1.34913e-06	1.34913e-06	1.34913e-06	1.25336e-06	7.37468e-07	1.34913e-06	1.34913e-06	1.34913e-06	1.34913e-06	1.34913e-06	1.34913e-06	0.00028254	1.34913e-06	1.74723e-06	1.34913e-06	1.34913e-06	1.34913e-06	8.20024e-06	1.34913e-06	1.34913e-06	7.37468e-07	3.47576e-06	1.34913e-06	9.72215e-07	2.12765e-06	1.34913e-06	1.34913e-06	0.000505057	4.10055e-06	1.74723e-06	4.10055e-06	3.10468e-06	7.11576e-06
	1.89853e-05	1.03388e-05	1.03388e-05	1.03388e-05	5.72226e-06	1.03388e-05	1.03388e-05	1.03388e-05	9.9207e-06	1.03388e-05	1.03388e-05	1.03388e-05	0.000770891	9.03187e-05	6.42374e-05	0.00101606	5.84519e-06	1.03388e-05	1.03388e-05	1.03388e-05	5.72226e-06	1.03388e-05	1.03388e-05	1.03388e-05	1.03388e-05	1.03388e-05	1.03388e-05	1.03388e-05	0.000279014	1.03388e-05	1.03388e-05	1.69356e-05	1.03388e-05	6.28408e-05	1.03388e-05	1.03388e-05	5.72226e-06	2.66357e-05	1.03388e-05	1.03388e-05	1.03388e-05	1.03388e-05	1.03388e-05	1.03388e-05	0.000498754	2.66357e-05	3.14237e-05	1.61572e-05	0.000463926
	1.6151e-06	1.9316e-05	1.6151e-06	3.12707e-05	2.74755e-06	3.13144e-06	1.6151e-06	8.89244e-06	1.6151e-06	1.00935e-05	1.6151e-06	2.03896e-05	2.63126e-05	0.00078432	1.08256e-05	0.0182407	1.6151e-06	5.94702e-06	1.6151e-06	4.69173e-06	2.74755e-06	3.13144e-06	1.6151e-06	1.50351e-06	1.6151e-06	1.3808e-06	1.6151e-06	1.6151e-06	1.6151e-06	0.000283874	1.6151e-06	0.000304035	1.6151e-06	9.81685e-06	1.6151e-06	1.21956e-06	2.74755e-06	3.13144e-06	1.6151e-06	1.50351e-06	1.6151e-06	1.3808e-06	1.6151e-06	1.6151e-06	4.90894e-06	0.000507442	4.90894e-06	0.000290062	5.22573e-06
	5.42641e-07	5.42641e-07	1.93031e-05	5.42641e-07	2.97741e-07	5.42641e-07	2.28701e-06	5.42641e-07	5.42641e-07	5.42641e-07	1.00867e-05	5.42641e-07	8.29577e-06	2.34883e-06	0.000783793	5.46262e-05	5.42641e-07	5.42641e-07	5.94303e-06	5.42641e-07	2.97741e-07	5.42641e-07	2.24e-06	5.42641e-07	5.42641e-07	5.42641e-07	1.37987e-06	5.42641e-07	5.42641e-07	8.50126e-07	0.000283683	9.10504e-07	5.42641e-07	3.29826e-06	1.81697e-06	5.42641e-07	2.97741e-07	1.398e-06	2.24e-06	5.42641e-07	5.42641e-07	5.42641e-07	1.37987e-06	5.42641e-07	1.6493e-06	1.51965e-06	0.000507101	8.68658e-07	1.75574e-06
	6.32466e-06	6.32466e-06	6.32466e-06	1.91748e-05	3.45721e-06	6.32466e-06	6.32466e-06	6.32466e-06	6.32466e-06	6.32466e-06	6.32466e-06	1.00197e-05	9.669e-05	0.000180963	3.92967e-05	0.000778586	6.32466e-06	6.32466e-06	6.32466e-06	5.90353e-06	3.45721e-06	6.32466e-06	6.32466e-06	6.32466e-06	6.32466e-06	6.32466e-06	6.32466e-06	6.32466e-06	6.32466e-06	8.99312e-05	6.32466e-06	0.000281798	6.32466e-06	3.84423e-05	6.32466e-06	6.32466e-06	3.45721e-06	1.62942e-05	6.32466e-06	6.32466e-06	6.32466e-06	6.32466e-06	6.32466e-06	6.32466e-06	1.92232e-05	9.45617e-05	1.92232e-05	0.000503731	2.04637e-05
[truncated: 207 more columns]

## Sheet: Fig_2_c
	R [J K^-1 mol^-1]	8.314
	T [K]	293.15
	Crosslink density	G0 = A ve RT
	At 20°C		1 splint	4 splint	16 splint	64 splint	256 splint
	Experimental:	Crosslinker Conc. [mM]	0.075	0.075	0.075	0.075	0.075
	Run 1	Elastic modulus [kg s^-2 m^-1]	41.0667	61.3	86.3667	125	145
	Run 2	Elastic modulus [kg s^-2 m^-1]	64.8333	104.333	107.333	150.667	130
	Run 3	Elastic modulus [kg s^-2 m^-1]	50.1667	112	110	140.333	123.667
	Average	Elastic modulus [kg s^-2 m^-1]	52.0222	92.5444	101.233	138.667	132.889
	Theoretical:	ve [mM]	0.0213446	0.0379709	0.0415359	0.0568947	0.0545241
		Crosslinking efficiency	0.284595	0.506278	0.553812	0.758597	0.726988

## Sheet: Fig_2_d
	Reference	Splint sytle	Rheology	C (DNA) [g/L]	Elastic modulus G'
	Lin et al. 2004	A-A single	Microrheol.	10	10556
	Lin et al. 2004	A-A single	Microrheol.	6.67	7279
	Lin et al. 2004	A-A single	Microrheol.	3.33	415
	Lin et al. 2004	A-A single	Microrheol.	2.64	59
	L.Yue at al. 2019	X-shaped (X-form)	AFM	22.859	4393.33
	L.Yue at al. 2019	X-shaped (Y-form)	AFM	24.33	7816.67
	Li et al. 2015	X-shaped		3.5	0.4	I roughly calculated that DNA comprises 70% of the solid content
	Li et al. 2015	X-shaped		7	6	I roughly calculated that DNA comprises 70% of the solid content
	Li et al. 2015	X-shaped		10.5	100	I roughly calculated that DNA comprises 70% of the solid content
	Li et al. 2015	X-shaped		14	300	I roughly calculated that DNA comprises 70% of the solid content
	Li et al. 2015	X-shaped		24.5	500	I roughly calculated that DNA comprises 70% of the solid content
	Xing 2018	All-DNA	DWS	20.9625	300
	Xing 2011	All-DNA	Rheology	20	579.93
	Du st al. 2019	A-A single	Osc. Rheol.	5.955	310
	Du st al. 2019	A-A single	Osc. Rheol.	11.91	1300
	Du st al. 2019	A-A single	Osc. Rheol.	17.865	2000
	Du st al. 2019	A-A single	Osc. Rheol.	23.82	3000
	Cangialosi et al. 2017	A-A* direct	Dynamic mechan. anal.	17	2000
	B. Yang et al. 2021	Y-shaped	Osc. Rheol.	2	8.3
	B. Yang et al. 2021	Y-shaped	Osc. Rheol.	4	17.4
	B. Yang et al. 2021	Y-shaped	Osc. Rheol.	8	91.6
	B. Yang et al. 2021	Y-shaped	Osc. Rheol.	20	777.2
	B. Yang et al. 2021	Y-shaped	Osc. Rheol.	33.5	1170.1
	B. Yang et al. 2021	Y-shaped	Osc. Rheol.	40	1543.8
	Peng, Gupta, Krieg, 2023	A-A double (64x)	Osc. Rheol.	1.3371	122	Avg at 20°C, 10%, 1.6 Hz
	Peng, Gupta, Krieg, 2023	A-A double (64x)	Osc. Rheol.	2.20912	274	Avg at 20°C, 10%, 1.6 Hz
	Peng, Gupta, Krieg, 2023	A-A double (64x)	Osc. Rheol.	0.26742	5.206	Avg at 20°C, 10%, 1.6 Hz
	Peng, Gupta, Krieg, 2023	A-A double (64x)	Osc. Rheol.	0.249592	14.407	Avg at 20°C, 10%, 1.6 Hz
	Peng, Gupta, Krieg, 2023	A-A double (64x)	Osc. Rheol.	0.0499184	0.50261	Avg at 20°C, 10%, 1.6 Hz
	Peng, Gupta, Krieg, 2023	A-A direct (64x)	Osc. Rheol.	3.5656	263	Avg at 20°C, 10%, 1.6 Hz
	Peng, Gupta, Krieg, 2023	A-A direct (64x)	Osc. Rheol.	0.017264	1.14193	Avg at 20°C, 10%, 1.6 Hz
	Peng, Gupta, Krieg, 2023	A-A direct (64x)	Osc. Rheol.	0.08632	24.9935	Avg at 20°C, 10%, 1.6 Hz
	NEW calc. for PY201127	1%MeRPy-50 with 64 splints	C [uM]	M [g/mol]	C [g/L]
		anchors	75	6719	0.503925
		splints	75	11109	0.833175
		sum			1.3371
	NEW calc. for PY210226	1.65%MeRPy-50 with 64 splints	C [uM]	M [g/mol]	C [g/L]
		anchors	123.913	6719	0.832572
		splints	123.913	11109	1.37655
		sum			2.20912
	NEW calc. for PY210402	0.2%MeRPy-50 with 64 splints	C [uM]	M [g/mol]	C [g/L]
		anchors	15	6719	0.100785
		splints	15	11109	0.166635
		sum			0.26742
	NEW calc. for PY220809	1%MeRPy-10 with 64-splint GEL	C [uM]	M [g/mol]	C [g/L]
		anchors	14	6719	0.094066
		splints	14	11109	0.155526
		sum			0.249592
	NEW calc. for PY220809	0.2%MeRPy-10 with 64-splint GEL	C [uM]	M [g/mol]	C [g/L]
		anchors	2.8	6719	0.0188132
		splints	2.8	11109	0.0311052
		sum			0.0499184
	NEW calc. for PY220809	1%MeRPy-100 with 64-splint GEL	C [uM]	M [g/mol]	C [g/L]
		anchors	200	6719	1.3438
		splints	200	11109	2.2218
		sum			3.5656
	NEW calc. for PY220517	0.2%MeRPy-10-direct	C [uM]	M [g/mol]	C [g/L]
		anchors	0	6719	0
		splints	4	4316	0.017264
		sum			0.017264
	NEW calc. for PY220509	1%MeRPy-10-direct GEL	C [uM]	M [g/mol]	C [g/L]
		anchors	0	6719	0
		direct splints	20	4316	0.08632
		sum			0.08632
