# Supplementary material for: Dynamic matrices with DNA-encoded viscoelasticity for cell and organoid culture
Source: Nat Nanotechnol. 2023 Aug 7;18(12):1463–73. doi: 10.1038/s41565-023-01483-3 (PMC10716043; doi:10.1038/s41565-023-01483-3)
Supplement: Supplementary file 11 — Rheological data. [file 41565_2023_1483_MOESM11_ESM.xlsx]

## Sheet: Fig_3_a
R [J K^-1 mol^-1]	8.314
T [K]	273.15+T
Crosslink density	G0 = A ve RT
Max. crosslink sites[mM]	0.075
Sample	Temperature (°C)	Run 1 (G')	Run 2 (G')	Mean	StadDev	Crosslink efficiency Mean	Crosslink efficiency StadDev
	[°C]	[Pa]	[Pa]	[Pa]	[Pa]	[%]	[%]
w/o splint	70.2	0	0.616	0.308	0.435578	0.00143861	0.0020345
w/o splint	69.3	0	0.629	0.3145	0.44477	0.00147283	0.00208289
w/o splint	68.2	0	0.575	0.2875	0.406586	0.00135072	0.00191021
w/o splint	67.1	0	0.491	0.2455	0.347189	0.00115713	0.00163643
w/o splint	66	0	0.426	0.213	0.301227	0.0010072	0.0014244
w/o splint	65	0	0.386	0.193	0.272943	0.000915328	0.00129447
w/o splint	63.9	0	0.359	0.1795	0.253851	0.000854081	0.00120785
w/o splint	62.9	0	0.331	0.1655	0.234052	0.00078981	0.00111696
w/o splint	61.9	0	0.308	0.154	0.217789	0.000737123	0.00104245
w/o splint	60.9	0	0.291	0.1455	0.205768	0.000698522	0.00098786
w/o splint	59.9	0	0.253	0.1265	0.178898	0.00060913	0.00086144
w/o splint	59.8	0.0876	0.301	0.1943	0.150897	0.000935885	0.000726824
w/o splint	58.9	0.0871	0.289	0.18805	0.142765	0.000908236	0.00068952
w/o splint	57.9	0.0875	0.289	0.18825	0.142482	0.000911948	0.000690232
w/o splint	56.9	0.093	0.286	0.1895	0.136472	0.000920785	0.000663119
w/o splint	55.9	0.0955	0.288	0.19175	0.136118	0.000934549	0.000663411
w/o splint	54.9	0.097	0.298	0.1975	0.142128	0.000965508	0.000694816
w/o splint	53.8	0.101	0.289	0.195	0.132936	0.000956493	0.000652064
w/o splint	52.8	0.0999	0.299	0.19945	0.140785	0.000981323	0.000692682
w/o splint	51.8	0.105	0.293	0.199	0.132936	0.000982122	0.000656077
w/o splint	50.8	0.105	0.301	0.203	0.138593	0.00100496	0.000686107
w/o splint	49.8	0.111	0.316	0.2135	0.144957	0.00106021	0.000719834
w/o splint	48.8	0.116	0.324	0.22	0.147078	0.00109588	0.000732637
w/o splint	47.8	0.118	0.322	0.22	0.14425	0.00109929	0.000720786
w/o splint	46.8	0.121	0.327	0.224	0.145664	0.00112278	0.000730128
w/o splint	45.8	0.127	0.332	0.2295	0.144957	0.00115395	0.000728861
w/o splint	44.8	0.124	0.335	0.2295	0.1492	0.00115758	0.000752553
w/o splint	43.8	0.137	0.353	0.245	0.152735	0.00123966	0.000772817
w/o splint	42.8	0.143	0.353	0.248	0.148492	0.00125882	0.000753728
w/o splint	41.8	0.148	0.357	0.2525	0.147785	0.00128573	0.000752521
w/o splint	40.8	0.149	0.363	0.256	0.151321	0.0013077	0.000772978
w/o splint	39.8	0.156	0.363	0.2595	0.146371	0.00132981	0.000750083
w/o splint	38.8	0.164	0.37	0.267	0.145664	0.00137263	0.000748852
w/o splint	37.8	0.17	0.379	0.2745	0.147785	0.00141573	0.000762201
w/o splint	36.8	0.178	0.387	0.2825	0.147785	0.00146169	0.00076466
w/o splint	35.8	0.186	0.392	0.289	0.145664	0.00150016	0.000756124
w/o splint	34.8	0.188	0.399	0.2935	0.1492	0.00152847	0.000776991
w/o splint	33.8	0.196	0.397	0.2965	0.142128	0.00154912	0.000742578
w/o splint	32.8	0.2	0.399	0.2995	0.140714	0.00156991	0.000737592
w/o splint	31.8	0.199	0.415	0.307	0.152735	0.0016145	0.000803228
w/o splint	30.8	0.217	0.421	0.319	0.14425	0.00168313	0.0007611
w/o splint	29.8	0.221	0.418	0.3195	0.1393	0.00169133	0.00073741
w/o splint	28.8	0.229	0.421	0.325	0.135765	0.00172614	0.000721074
w/o splint	27.8	0.237	0.425	0.331	0.132936	0.00176385	0.000708398
w/o splint	26.8	0.24	0.432	0.336	0.135765	0.00179647	0.000725882
w/o splint	25.8	0.246	0.423	0.3345	0.125158	0.00179443	0.000671411
w/o splint	24.8	0.259	0.441	0.35	0.128693	0.00188388	0.000692694
w/o splint	23.8	0.266	0.445	0.3555	0.126572	0.00191993	0.000683571
w/o splint	22.8	0.269	0.452	0.3605	0.129401	0.00195351	0.000701207
w/o splint	21.8	0.276	0.45	0.363	0.123037	0.00197373	0.000668982
w/o splint	20.8	0.289	0.455	0.372	0.11738	0.00202954	0.000640396
w/o splint	19.8	0.292	0.464	0.378	0.121622	0.00206932	0.000665807
w/o splint	19.6	0.303	0.478	0.3905	0.123744	0.00213921	0.000677883
w/o splint	18.8	0.302	0.479	0.3905	0.125158	0.00214507	0.000687509
w/o splint	17.9	0.312	0.478	0.395	0.11738	0.0021765	0.000646776
w/o splint	16.9	0.318	0.483	0.4005	0.116673	0.00221441	0.000645097
w/o splint	15.9	0.328	0.477	0.4025	0.105359	0.00223317	0.000584557
w/o splint	14.9	0.328	0.487	0.4075	0.11243	0.00226876	0.000625955
w/o splint	13.9	0.345	0.498	0.4215	0.108187	0.00235488	0.000604432
w/o splint	12.9	0.359	0.512	0.4355	0.108187	0.0024416	0.000606545
w/o splint	11.9	0.369	0.518	0.4435	0.105359	0.00249518	0.00059276
w/o splint	10.9	0.381	0.521	0.451	0.0989949	0.00254631	0.000558917
w/o splint	9.84	0.384	0.534	0.459	0.106066	0.00260118	0.000601082
w/o splint	8.84	0.4	0.534	0.467	0.0947523	0.0026559	0.000538871
w/o splint	7.85	0.414	0.549	0.4815	0.0954594	0.00274801	0.000544805
w/o splint	6.85	0.438	0.57	0.504	0.0933381	0.0028867	0.000534601
w/o splint	5.85	0.446	0.581	0.5135	0.0954594	0.00295165	0.000548711
w/o splint	4.85	0.464	0.592	0.528	0.0905097	0.00304592	0.00052213
w/o splint	3.85	0.476	0.595	0.5355	0.0841457	0.00310033	0.00048717
CCL-1	70.2	7.44	3.6	5.52	2.71529	0.0257828	0.0126826
CCL-1	69.3	8.01	4.1	6.055	2.76479	0.028356	0.0129477
CCL-1	68.2	8.53	4.41	6.47	2.91328	0.0303972	0.0136871
CCL-1	67.1	9.64	4.76	7.2	3.45068	0.0339362	0.0162643
CCL-1	66	11.5	5.72	8.61	4.08708	0.0407137	0.0193263
CCL-1	65	14.8	7.39	11.095	5.23966	0.0526195	0.0248498
CCL-1	63.9	19.6	10.3	14.95	6.57609	0.0711337	0.0312898
CCL-1	62.9	25.8	14.6	20.2	7.9196	0.0963998	0.0377944
CCL-1	61.9	33.2	19.9	26.55	9.40452	0.127082	0.0450148
CCL-1	60.9	40.3	25.7	33	10.3238	0.158428	0.0495627
CCL-1	59.9	46.3	30.9	38.6	10.8894	0.185869	0.0524355
CCL-1	59.8	48.1	32.9	40.5	10.748	0.195076	0.05177
CCL-1	58.9	50.9	35.3	43.1	11.0309	0.208163	0.0532764
CCL-1	57.9	53.3	37.9	45.6	10.8894	0.220902	0.0527522
CCL-1	56.9	55.3	39.8	47.55	10.9602	0.231047	0.0532556
CCL-1	55.9	56.7	41.1	48.9	11.0309	0.238328	0.0537621
CCL-1	54.9	57.9	42.1	50	11.1723	0.244432	0.0546174
CCL-1	53.8	58.9	43	50.95	11.243	0.249915	0.055148
CCL-1	52.8	60.7	44.4	52.55	11.5258	0.258554	0.0567088
CCL-1	51.8	61.8	44.9	53.35	11.9501	0.263297	0.0589772
CCL-1	50.8	62.4	45.4	53.9	12.0208	0.266833	0.0595093
CCL-1	49.8	63.4	46.1	54.75	12.2329	0.27188	0.060747
CCL-1	48.8	64	46.7	55.35	12.2329	0.275713	0.0609356
CCL-1	47.8	64.9	47.5	56.2	12.3037	0.28082	0.0614788
CCL-1	46.8	65.6	48.2	56.9	12.3037	0.285206	0.061671
CCL-1	45.8	65.9	48.5	57.2	12.3037	0.287609	0.0618643
CCL-1	44.8	66.5	49.1	57.8	12.3037	0.29154	0.0620589
CCL-1	43.8	66.6	49.2	57.9	12.3037	0.292966	0.0622547
CCL-1	42.8	66.9	49.6	58.25	12.2329	0.295669	0.0620928
CCL-1	41.8	67.3	50.2	58.75	12.0915	0.299154	0.0615699
CCL-1	40.8	67.5	50.6	59.05	11.9501	0.301639	0.0610436
CCL-1	39.8	68.2	51.8	60	11.5966	0.307472	0.0594268
CCL-1	38.8	68.1	51.8	59.95	11.5258	0.3082	0.0592538
CCL-1	37.8	67.8	51.4	59.6	11.5966	0.307386	0.0598091
CCL-1	36.8	67.8	51.3	59.55	11.6673	0.308119	0.0603679
CCL-1	35.8	67.5	50.8	59.15	11.8087	0.30704	0.0612974
CCL-1	34.8	68.1	51.3	59.7	11.8794	0.310902	0.0618647
CCL-1	33.8	68.2	51.4	59.8	11.8794	0.312437	0.0620662
CCL-1	32.8	67.9	51	59.45	11.9501	0.311623	0.0626397
CCL-1	31.8	67.9	51.1	59.5	11.8794	0.312908	0.0624733
CCL-1	30.8	67.7	50.8	59.25	11.9501	0.312619	0.0630519
CCL-1	29.8	68	51.2	59.6	11.8794	0.315503	0.0628857
CCL-1	28.8	68.1	51.4	59.75	11.8087	0.317345	0.0627184
CCL-1	27.8	67.9	51.2	59.55	11.8087	0.317334	0.0629268
CCL-1	26.8	68	51.4	59.7	11.738	0.319194	0.0627586
CCL-1	25.8	67.8	51.2	59.5	11.738	0.319188	0.0629685
CCL-1	24.8	67.6	51.1	59.35	11.6673	0.319452	0.0627992
CCL-1	23.8	67.4	50.8	59.1	11.738	0.319178	0.0633926
CCL-1	22.8	67.4	50.9	59.15	11.6673	0.320527	0.0632236
CCL-1	21.8	67.7	51.4	59.55	11.5258	0.323789	0.062669
CCL-1	20.8	67.7	51.3	59.5	11.5966	0.324618	0.063268
CCL-1	19.8	67.7	51.3	59.5	11.5966	0.325726	0.063484
CCL-1	19.6	67.5	51	59.25	11.6673	0.324579	0.0639147
CCL-1	18.8	67.6	51	59.3	11.738	0.325743	0.0644783
CCL-1	17.9	67.7	51	59.35	11.8087	0.327026	0.0650673
CCL-1	16.9	67.9	51.2	59.55	11.8087	0.329259	0.0652916
CCL-1	15.9	68.3	51.2	59.75	12.0915	0.331508	0.0670868
CCL-1	14.9	68.5	51.6	60.05	11.9501	0.334329	0.0665323
CCL-1	13.9	68.4	51.5	59.95	11.9501	0.334935	0.0667641
CCL-1	12.9	68.6	51.6	60.1	12.0208	0.336947	0.0673939
CCL-1	11.9	69.2	52	60.6	12.1622	0.340942	0.068426
CCL-1	10.9	69.3	52.1	60.7	12.1622	0.342707	0.0686669
CCL-1	9.84	69.4	52.2	60.8	12.1622	0.344557	0.0689241
CCL-1	8.84	70	52.9	61.45	12.0915	0.349476	0.0687664
CCL-1	7.85	69.9	53	61.45	11.9501	0.350707	0.0682015
CCL-1	6.85	70.1	52.9	61.5	12.1622	0.352246	0.0696601
CCL-1	5.85	70.3	53.1	61.7	12.1622	0.354658	0.0699098
CCL-1	4.85	71.1	53.8	62.45	12.2329	0.36026	0.0705692
CCL-1	3.85	71.5	54.1	62.8	12.3037	0.363587	0.0712333
CCL-4	70.2	11.1	8.26	9.68	2.00818	0.0452134	0.00937983
CCL-4	69.3	11.9	8.63	10.265	2.31224	0.0480718	0.0108284
CCL-4	68.2	12.8	8.79	10.795	2.8355	0.0507168	0.0133217
CCL-4	67.1	14.2	9.33	11.765	3.44361	0.0554527	0.016231
CCL-4	66	16.2	10.3	13.25	4.17193	0.0626546	0.0197276
CCL-4	65	19.6	12.4	16	5.09117	0.0758821	0.0241455
CCL-4	63.9	24.4	15.6	20	6.22254	0.0951622	0.0296075
CCL-4	62.9	31.3	20.5	25.9	7.63675	0.123602	0.0364446
CCL-4	61.9	39.8	27.6	33.7	8.6267	0.161305	0.0412918
CCL-4	60.9	49.8	36.6	43.2	9.33381	0.207396	0.0448101
CCL-4	59.9	60.1	47.5	53.8	8.90955	0.259061	0.0429017
CCL-4	59.8	63.6	51	57.3	8.90955	0.275997	0.0429146
CCL-4	58.9	70.9	58.8	64.85	8.55599	0.31321	0.0413234
CCL-4	57.9	78.1	67.2	72.65	7.70746	0.351942	0.0373376
CCL-4	56.9	84.9	75.3	80.1	6.78823	0.389208	0.0329841
CCL-4	55.9	90.5	81.8	86.15	6.15183	0.419877	0.0299827
CCL-4	54.9	95.7	87.1	91.4	6.08112	0.446822	0.0297284
CCL-4	53.8	100	92.5	96.25	5.3033	0.472115	0.0260132
CCL-4	52.8	103	96.7	99.85	4.45477	0.491276	0.0219181
CCL-4	51.8	107	101	104	4.24264	0.51327	0.0209386
CCL-4	50.8	109	104	106.5	3.53553	0.52723	0.0175027
CCL-4	49.8	110	106	108	2.82843	0.536312	0.0140455
CCL-4	48.8	112	107	109.5	3.53553	0.545449	0.0176115
CCL-4	47.8	113	109	111	2.82843	0.554644	0.0141331
CCL-4	46.8	113	110	111.5	2.12132	0.558884	0.0106329
CCL-4	45.8	114	111	112.5	2.12132	0.565664	0.0106663
CCL-4	44.8	115	112	113.5	2.12132	0.572487	0.0106998
CCL-4	43.8	115	112	113.5	2.12132	0.574293	0.0107336
CCL-4	42.8	115	112	113.5	2.12132	0.576111	0.0107675
CCL-4	41.8	115	113	114	1.41421	0.580486	0.00720115
CCL-4	40.8	115	113	114	1.41421	0.582335	0.00722409
CCL-4	39.8	116	114	115	1.41421	0.589321	0.00724718
CCL-4	38.8	116	114	115	1.41421	0.59121	0.00727041
CCL-4	37.8	115	114	114.5	0.707107	0.590532	0.00364689
CCL-4	36.8	116	113	114.5	2.12132	0.592438	0.010976
CCL-4	35.8	115	113	114	1.41421	0.59176	0.007341
CCL-4	34.8	115	113	114	1.41421	0.593681	0.00736484
CCL-4	33.8	115	114	114.5	0.707107	0.598228	0.00369442
CCL-4	32.8	115	114	114.5	0.707107	0.600183	0.00370649
CCL-4	31.8	114	114	114	0	0.599522	0
CCL-4	30.8	114	113	113.5	0.707107	0.598856	0.00373088
CCL-4	29.8	114	114	114	0	0.60348	0
CCL-4	28.8	114	114	114	0	0.605478	0
CCL-4	27.8	114	114	114	0	0.60749	0
CCL-4	26.8	114	114	114	0	0.609515	0
CCL-4	25.8	114	114	114	0	0.611554	0
CCL-4	24.8	113	114	113.5	0.707107	0.610916	0.00380601
CCL-4	23.8	113	114	113.5	0.707107	0.612973	0.00381883
CCL-4	22.8	113	114	113.5	0.707107	0.615044	0.00383173
CCL-4	21.8	113	114	113.5	0.707107	0.617129	0.00384473
CCL-4	20.8	113	114	113.5	0.707107	0.619229	0.0038578
CCL-4	19.8	113	114	113.5	0.707107	0.621343	0.00387097
CCL-4	19.6	113	114	113.5	0.707107	0.621767	0.00387362
CCL-4	18.8	112	113	112.5	0.707107	0.617978	0.00388423
CCL-4	17.9	112	114	113	1.41421	0.622644	0.00779249
CCL-4	16.9	112	114	113	1.41421	0.62479	0.00781935
CCL-4	15.9	112	114	113	1.41421	0.626952	0.00784641
CCL-4	14.9	112	114	113	1.41421	0.629128	0.00787365
CCL-4	13.9	112	114	113	1.41421	0.63132	0.00790107
CCL-4	12.9	112	114	113	1.41421	0.633527	0.0079287
CCL-4	11.9	112	114	113	1.41421	0.63575	0.00795651
CCL-4	10.9	112	115	113.5	2.12132	0.640811	0.0119768
CCL-4	9.84	112	115	113.5	2.12132	0.643211	0.0120216
CCL-4	8.84	113	115	114	1.41421	0.648336	0.00804285
CCL-4	7.85	112	115	113.5	2.12132	0.647766	0.0121068
CCL-4	6.85	112	115	113.5	2.12132	0.65008	0.01215
CCL-4	5.85	112	115	113.5	2.12132	0.65241	0.0121936
CCL-4	4.85	113	115	114	1.41421	0.657641	0.00815829
CCL-4	3.85	113	116	114.5	2.12132	0.66291	0.0122816
CCL-16	70.2	3.2	3.03	3.115	0.120208	0.0145496	0.000561469
CCL-16	69.3	3.06	2.91	2.985	0.106066	0.013979	0.000496716
CCL-16	68.2	2.77	2.63	2.7	0.0989949	0.0126851	0.000465095
CCL-16	67.1	2.66	2.43	2.545	0.162635	0.0119955	0.000766555
CCL-16	66	2.7	2.32	2.51	0.268701	0.0118689	0.00127059
CCL-16	65	2.91	2.38	2.645	0.374767	0.0125443	0.00177738
CCL-16	63.9	3.35	2.38	2.865	0.685894	0.013632	0.00326356
CCL-16	62.9	4.08	2.68	3.38	0.989949	0.0161303	0.0047243
CCL-16	61.9	5.35	3.28	4.315	1.46371	0.0206538	0.00700607
CCL-16	60.9	7.31	4.22	5.765	2.18496	0.0276768	0.0104896
CCL-16	59.9	10.5	5.9	8.2	3.25269	0.0394851	0.0156625
CCL-16	59.8	11.7	6.75	9.225	3.50018	0.0444341	0.0168593
CCL-16	58.9	15.4	8.66	12.03	4.7659	0.058102	0.0230181
CCL-16	57.9	20.8	12.2	16.5	6.08112	0.0799317	0.029459
CCL-16	56.9	28.4	17.3	22.85	7.84889	0.111029	0.0381379
CCL-16	55.9	36.9	24.1	30.5	9.05097	0.148651	0.0441125
CCL-16	54.9	45.7	32	38.85	9.68736	0.189924	0.0473581
CCL-16	53.8	54.4	40.3	47.35	9.97021	0.232256	0.0489048
CCL-16	52.8	62.2	48.6	55.4	9.61665	0.272576	0.0473153
CCL-16	51.8	69	56.5	62.75	8.83883	0.309689	0.0436222
CCL-16	50.8	74.3	63.3	68.8	7.77817	0.340596	0.038506
CCL-16	49.8	79.4	69.3	74.35	7.14178	0.369211	0.035465
CCL-16	48.8	83.6	74.9	79.25	6.15183	0.394766	0.0306439
CCL-16	47.8	87.6	79.6	83.6	5.65685	0.417732	0.0282661
CCL-16	46.8	90.7	84	87.35	4.73762	0.437834	0.0237469
CCL-16	45.8	93.2	87.4	90.3	4.10122	0.45404	0.0206214
CCL-16	44.8	95.7	90.1	92.9	3.9598	0.468582	0.019973
CCL-16	43.8	97	92.4	94.7	3.25269	0.479168	0.0164581
CCL-16	42.8	98.9	94.9	96.9	2.82843	0.491852	0.0143567
CCL-16	41.8	100	96.9	98.45	2.19203	0.501306	0.0111618
CCL-16	40.8	101	98.6	99.8	1.69706	0.509799	0.00866891
CCL-16	39.8	103	101	102	1.41421	0.522702	0.00724718
CCL-16	38.8	104	103	103.5	0.707107	0.532089	0.0036352
CCL-16	37.8	104	103	103.5	0.707107	0.5338	0.00364689
CCL-16	36.8	105	105	105	0	0.543283	0
CCL-16	35.8	106	105	105.5	0.707107	0.547637	0.0036705
CCL-16	34.8	106	106	106	0	0.552019	0
CCL-16	33.8	107	108	107.5	0.707107	0.561655	0.00369442
CCL-16	32.8	107	108	107.5	0.707107	0.563491	0.00370649
CCL-16	31.8	107	108	107.5	0.707107	0.565338	0.00371865
CCL-16	30.8	107	109	108	1.41421	0.569837	0.00746176
CCL-16	29.8	108	109	108.5	0.707107	0.574364	0.0037432
CCL-16	28.8	108	110	109	1.41421	0.578922	0.00751119
CCL-16	27.8	108	111	109.5	2.12132	0.58351	0.0113042
CCL-16	26.8	108	111	109.5	2.12132	0.585456	0.0113419
CCL-16	25.8	108	111	109.5	2.12132	0.587414	0.0113798
CCL-16	24.8	108	111	109.5	2.12132	0.589385	0.011418
CCL-16	23.8	108	111	109.5	2.12132	0.59137	0.0114565
CCL-16	22.8	108	111	109.5	2.12132	0.593369	0.0114952
CCL-16	21.8	108	112	110	2.82843	0.598099	0.0153789
CCL-16	20.8	108	113	110.5	3.53553	0.602861	0.019289
CCL-16	19.8	108	112	110	2.82843	0.602182	0.0154839
CCL-16	19.6	108	112	110	2.82843	0.602594	0.0154945
CCL-16	18.8	107	112	109.5	3.53553	0.601498	0.0194212
CCL-16	17.9	108	112	110	2.82843	0.606113	0.015585
CCL-16	16.9	108	112	110	2.82843	0.608203	0.0156387
CCL-16	15.9	107	113	110	4.24264	0.610307	0.0235392
CCL-16	14.9	107	112	109.5	3.53553	0.609642	0.0196841
CCL-16	13.9	107	112	109.5	3.53553	0.611766	0.0197527
CCL-16	12.9	107	113	110	4.24264	0.616708	0.0237861
CCL-16	11.9	108	113	110.5	3.53553	0.621684	0.0198913
CCL-16	10.9	107	113	110	4.24264	0.62105	0.0239536
CCL-16	9.84	108	112	110	2.82843	0.623376	0.0160289
CCL-16	8.84	108	113	110.5	3.53553	0.628431	0.0201071
CCL-16	7.85	108	112	110	2.82843	0.627791	0.0161424
CCL-16	6.85	108	112	110	2.82843	0.630033	0.0162
CCL-16	5.85	108	112	110	2.82843	0.632291	0.0162581
CCL-16	4.85	108	113	110.5	3.53553	0.63745	0.0203957
CCL-16	3.85	108	113	110.5	3.53553	0.639751	0.0204693
CCL-64	70.2	3.82	5.76	4.79	1.37179	0.0223732	0.00640735
CCL-64	69.3	3.84	6.02	4.93	1.54149	0.0230876	0.00721893
CCL-64	68.2	3.63	5.65	4.64	1.42836	0.0217995	0.00671066
CCL-64	67.1	3.5	5.18	4.34	1.18794	0.020456	0.00559919
CCL-64	66	3.43	4.72	4.075	0.912168	0.0192692	0.00431332
CCL-64	65	3.48	4.49	3.985	0.714178	0.0188994	0.00338708
CCL-64	63.9	3.65	4.39	4.02	0.523259	0.0191276	0.00248972
CCL-64	62.9	4.04	4.46	4.25	0.296985	0.0202821	0.00141729
CCL-64	61.9	4.65	4.78	4.715	0.0919239	0.0225684	0.000439995
CCL-64	60.9	5.65	5.31	5.48	0.240416	0.0263086	0.0011542
CCL-64	59.9	7.11	6.34	6.725	0.544472	0.0323826	0.00262177
CCL-64	59.8	7.55	6.93	7.24	0.438406	0.0348729	0.00211167
CCL-64	58.9	9.3	8.14	8.72	0.820244	0.0421155	0.00396158
CCL-64	57.9	12.3	10.5	11.4	1.27279	0.0552255	0.00616585
CCL-64	56.9	17.1	14.5	15.8	1.83848	0.0767726	0.00893321
CCL-64	55.9	23.7	20	21.85	2.6163	0.106492	0.0127513
CCL-64	54.9	32	27	29.5	3.53553	0.144215	0.017284
CCL-64	53.8	41.9	35.7	38.8	4.38406	0.190318	0.0215042
CCL-64	52.8	52.3	45.3	48.8	4.94975	0.240103	0.0243535
CCL-64	51.8	62.9	55.3	59.1	5.37401	0.291675	0.0265223
CCL-64	50.8	73.2	64.9	69.05	5.86899	0.341833	0.0290545
CCL-64	49.8	82.9	74.1	78.5	6.22254	0.389819	0.0309002
CCL-64	48.8	91.9	82.6	87.25	6.57609	0.434616	0.0327573
CCL-64	47.8	100	90.1	95.05	7.00036	0.474945	0.0349793
CCL-64	46.8	107	96.9	101.95	7.14178	0.511015	0.0357975
CCL-64	45.8	114	103	108.5	7.77817	0.545552	0.0391096
CCL-64	44.8	119	108	113.5	7.77817	0.572487	0.0392326
CCL-64	43.8	123	112	117.5	7.77817	0.594533	0.0393564
CCL-64	42.8	127	115	121	8.48528	0.61418	0.0430702
CCL-64	41.8	130	119	124.5	7.77817	0.633952	0.0396063
CCL-64	40.8	133	121	127	8.48528	0.648742	0.0433445
CCL-64	39.8	136	124	130	8.48528	0.666188	0.0434831
CCL-64	38.8	138	126	132	8.48528	0.678606	0.0436224
CCL-64	37.8	139	128	133.5	7.77817	0.688525	0.0401158
CCL-64	36.8	141	129	135	8.48528	0.698507	0.0439039
CCL-64	35.8	143	130	136.5	9.19239	0.708554	0.0477165
CCL-64	34.8	144	131	137.5	9.19239	0.716063	0.0478715
CCL-64	33.8	145	133	139	8.48528	0.726233	0.044333
CCL-64	32.8	146	134	140	8.48528	0.733848	0.0444779
CCL-64	31.8	147	135	141	8.48528	0.741514	0.0446238
CCL-64	30.8	148	135	141.5	9.19239	0.746591	0.0485015
CCL-64	29.8	148	136	142	8.48528	0.751703	0.0449184
CCL-64	28.8	149	137	143	8.48528	0.759503	0.0450671
CCL-64	27.8	150	138	144	8.48528	0.767356	0.0452169
CCL-64	26.8	150	138	144	8.48528	0.769914	0.0453676
CCL-64	25.8	150	139	144.5	7.77817	0.775172	0.0417261
CCL-64	24.8	151	139	145	8.48528	0.780465	0.0456722
CCL-64	23.8	151	139	145	8.48528	0.783093	0.045826
CCL-64	22.8	151	140	145.5	7.77817	0.788449	0.0421491
CCL-64	21.8	152	140	146	8.48528	0.79384	0.0461367
CCL-64	20.8	152	140	146	8.48528	0.796541	0.0462937
CCL-64	19.8	152	141	146.5	7.77817	0.801997	0.0425807
CCL-64	19.6	152	141	146.5	7.77817	0.802545	0.0426098
CCL-64	18.8	152	141	146.5	7.77817	0.804744	0.0427266
CCL-64	17.9	152	141	146.5	7.77817	0.807233	0.0428587
CCL-64	16.9	152	141	146.5	7.77817	0.810016	0.0430064
CCL-64	15.9	152	141	146.5	7.77817	0.812818	0.0431552
CCL-64	14.9	152	142	147	7.07107	0.818424	0.0393682
CCL-64	13.9	152	142	147	7.07107	0.821275	0.0395054
CCL-64	12.9	153	142	147.5	7.77817	0.826949	0.0436078
CCL-64	11.9	153	142	147.5	7.77817	0.82985	0.0437608
CCL-64	10.9	153	142	147.5	7.77817	0.832772	0.0439149
CCL-64	9.84	153	142	147.5	7.77817	0.835891	0.0440794
CCL-64	8.84	153	143	148	7.07107	0.841699	0.0402143
CCL-64	7.85	154	143	148.5	7.77817	0.847518	0.0443915
CCL-64	6.85	153	143	148	7.07107	0.847681	0.0405001
CCL-64	5.85	154	143	148.5	7.77817	0.853593	0.0447097
CCL-64	4.85	154	143	148.5	7.77817	0.856664	0.0448706
CCL-64	3.85	155	144	149.5	7.77817	0.865546	0.0450326
CCL-256	70.2	3.26	1.06	2.16	1.55563	0.0100889	0.00726607
CCL-256	69.3	3.18	1.01	2.095	1.53442	0.00981105	0.00718582
CCL-256	68.2	2.91	0.961	1.9355	1.37815	0.00909331	0.00647479
CCL-256	67.1	2.66	0.864	1.762	1.26996	0.00830494	0.0059858
CCL-256	66	2.49	0.783	1.6365	1.20703	0.00773843	0.00570762
CCL-256	65	2.35	0.739	1.5445	1.13915	0.00732499	0.00540256
CCL-256	63.9	2.21	0.701	1.4555	1.06702	0.00692543	0.00507702
CCL-256	62.9	1.97	0.693	1.3315	0.902975	0.00635427	0.00430924
CCL-256	61.9	1.86	0.711	1.2855	0.812466	0.00615306	0.00388888
CCL-256	60.9	1.76	0.705	1.2325	0.745998	0.00591704	0.00358142
CCL-256	59.9	1.86	0.754	1.307	0.78206	0.00629354	0.00376582
CCL-256	59.8	1.78	0.79	1.285	0.700036	0.00618946	0.00337186
CCL-256	58.9	1.83	0.831	1.3305	0.7064	0.00642599	0.00341174
CCL-256	57.9	2.19	0.993	1.5915	0.846407	0.00770978	0.00410029
CCL-256	56.9	2.8	1.32	2.06	1.04652	0.0100096	0.00508506
CCL-256	55.9	3.79	1.77	2.78	1.42836	0.0135491	0.00696151
CCL-256	54.9	5.29	2.71	4	1.82434	0.0195546	0.00891853
CCL-256	53.8	7.67	4.45	6.06	2.27688	0.0297249	0.0111683
CCL-256	52.8	11.1	7.19	9.145	2.76479	0.0449947	0.0136032
CCL-256	51.8	15.7	11.3	13.5	3.11127	0.0666263	0.015355
CCL-256	50.8	21.7	16.8	19.25	3.46482	0.0952975	0.0171527
CCL-256	49.8	28.9	23.4	26.15	3.88909	0.129857	0.0193126
CCL-256	48.8	36.5	30.6	33.55	4.17193	0.167122	0.0207815
CCL-256	47.8	44.8	38.3	41.55	4.59619	0.207617	0.0229662
CCL-256	46.8	53.3	46.5	49.9	4.80833	0.250119	0.0241013
CCL-256	45.8	61.6	54.2	57.9	5.23259	0.291128	0.0263101
CCL-256	44.8	69.4	61.5	65.45	5.58614	0.330126	0.0281762
CCL-256	43.8	76.7	68.2	72.45	6.01041	0.366586	0.0304118
CCL-256	42.8	83.7	74.4	79.05	6.57609	0.401247	0.0333794
CCL-256	41.8	90	80.2	85.1	6.92965	0.433328	0.0352857
CCL-256	40.8	95.8	85.3	90.55	7.42462	0.462548	0.0379265
CCL-256	39.8	101	89.8	95.4	7.9196	0.48888	0.0405842
CCL-256	38.8	106	94.2	100.1	8.34386	0.51461	0.0428954
CCL-256	37.8	110	97.7	103.85	8.69741	0.535605	0.0448568
CCL-256	36.8	114	101	107.5	9.19239	0.556219	0.0475626
CCL-256	35.8	117	104	110.5	9.19239	0.573592	0.0477165
CCL-256	34.8	120	107	113.5	9.19239	0.591077	0.0478715
CCL-256	33.8	123	109	116	9.89949	0.606065	0.0517219
CCL-256	32.8	126	111	118.5	10.6066	0.62115	0.0555974
CCL-256	31.8	128	113	120.5	10.6066	0.633705	0.0557797
CCL-256	30.8	130	115	122.5	10.6066	0.646342	0.0559632
CCL-256	29.8	132	117	124.5	10.6066	0.659063	0.056148
CCL-256	28.8	134	118	126	11.3137	0.669213	0.0600895
CCL-256	27.8	136	120	128	11.3137	0.682094	0.0602892
CCL-256	26.8	137	121	129	11.3137	0.689715	0.0604902
CCL-256	25.8	139	122	130.5	12.0208	0.700069	0.0644858
CCL-256	24.8	140	123	131.5	12.0208	0.707801	0.0647022
CCL-256	23.8	141	124	132.5	12.0208	0.715585	0.0649201
CCL-256	22.8	142	125	133.5	12.0208	0.723422	0.0651395
CCL-256	21.8	143	126	134.5	12.0208	0.731312	0.0653603
CCL-256	20.8	144	127	135.5	12.0208	0.739255	0.0655827
CCL-256	19.8	145	128	136.5	12.0208	0.747253	0.0658066
CCL-256	19.6	145	128	136.5	12.0208	0.747764	0.0658515
CCL-256	18.8	146	128	137	12.7279	0.752559	0.0699162
CCL-256	17.9	146	129	137.5	12.0208	0.757642	0.0662361
CCL-256	16.9	147	129	138	12.7279	0.763018	0.0703742
CCL-256	15.9	148	130	139	12.7279	0.771206	0.0706176
CCL-256	14.9	148	130	139	12.7279	0.773884	0.0708628
CCL-256	13.9	149	131	140	12.7279	0.782166	0.0711097
CCL-256	12.9	149	131	140	12.7279	0.784901	0.0713583
CCL-256	11.9	149	132	140.5	12.0208	0.790467	0.0676303
CCL-256	10.9	150	132	141	12.7279	0.796073	0.0718607
CCL-256	9.84	150	132	141	12.7279	0.799055	0.0721299
CCL-256	8.84	151	133	142	12.7279	0.807576	0.0723857
CCL-256	7.85	151	133	142	12.7279	0.810421	0.0726407
CCL-256	6.85	151	134	142.5	12.0208	0.816179	0.0688501
CCL-256	5.85	152	134	143	12.7279	0.821979	0.0731614
CCL-256	4.85	152	134	143	12.7279	0.824935	0.0734246
CCL-256	3.85	153	135	144	12.7279	0.833703	0.0736896

## Sheet: Fig_3_b
Time	Strain	Storage modulus G'	Loss modulus G"
[min]	[%]	[Pa]	[Pa]
0.01667	9.98	61.4	3.98
0.03447	10	61.4	2.78
0.05345	10	61.4	2.78
0.07371	10	61.5	2.67
0.09533	10	61.6	2.42
0.11842	10	61.6	2.2
0.14305	10	61.7	2.08
0.16935	10	61.7	2.08
0.1974	10	61.7	2.13
0.22735	10	61.7	2.18
0.25932	10	61.7	2.32
0.29343	10	61.7	2.36
0.32985	10	61.7	2.31
0.36872	10	61.7	2.33
0.4102	10	61.8	2.28
0.45447	10	61.8	2.35
0.50172	10	61.9	2.23
0.55213	10	61.9	2.28
0.60595	10	62	2.17
0.6634	10	62	2.12
0.7247	10	62	2.24
0.79013	10	62.1	2.16
0.85999	10	62.3	1.97
0.93451	10	62.4	1.88
1.01406	10	62.3	2.14
1.09897	10	62.3	2.2
1.18958	10	62.4	1.97
1.2863	10	62.5	1.99
1.38952	10	62.5	2
1.4997	10	62.5	2.11
1.61729	10	62.7	1.99
1.74277	10	62.8	1.93
1.87672	10	62.7	2.04
2.01966	10	62.8	1.94
2.17225	10	62.8	2.03
2.33508	10	63	1.73
2.50888	10	63.1	1.87
2.69437	10	63.2	1.7
2.89235	10	63.3	1.66
3.10365	10	63.2	1.93
3.32917	10	63.4	1.66
3.56987	10	63.4	1.7
3.82675	10	63.5	1.64
4.10091	10	63.5	1.8
4.39355	10	63.6	1.75
4.70587	10	63.7	1.76
5.0392	10	63.9	1.47
5.0559	658	4.73	13.8
5.0737	923	4.99	14.4
5.09268	978	5.08	14.7
5.11295	992	5.05	14.8
5.13456	997	5.05	15
5.15765	999	5.05	15.1
5.18228	1000	5.03	15.2
5.20859	1000	5.04	15.3
5.23663	1000	5.03	15.3
5.26659	1000	5.03	15.4
5.29855	1000	5.03	15.4
5.33267	1000	5.04	15.5
5.36908	1000	5.02	15.5
5.40795	1000	5.01	15.5
5.44943	1000	5.01	15.5
5.4937	1000	5	15.5
5.54095	1000	4.99	15.5
5.59137	1000	4.99	15.5
5.64518	1000	4.98	15.5
5.70263	1000	4.97	15.5
5.76393	1000	4.96	15.5
5.82936	1000	4.94	15.5
5.89922	1000	4.93	15.5
5.97375	1000	4.92	15.4
6.0533	1000	4.91	15.4
6.1382	1000	4.88	15.4
6.22882	1000	4.86	15.4
6.32553	1000	4.84	15.3
6.42875	1000	4.82	15.3
6.53893	1000	4.8	15.3
6.65652	1000	4.78	15.2
6.782	1000	4.76	15.2
6.91595	1000	4.73	15.2
7.0589	1000	4.71	15.1
7.21148	1000	4.69	15.1
7.37432	1000	4.66	15.1
7.54811	1000	4.64	15
7.7336	1000	4.61	15
7.93158	1000	4.59	14.9
8.14288	1000	4.56	14.9
8.3684	1000	4.54	14.9
8.6091	1000	4.52	14.8
8.86598	1000	4.51	14.8
9.14015	1000	4.48	14.8
9.43278	1000	4.47	14.7
9.7451	1000	4.45	14.7
10.0784	1000	4.43	14.6
10.0951	361	4.86	12.3
10.1129	84.1	7.41	11.2
10.1319	34.4	18.6	8.38
10.1522	18.9	31.7	6.02
10.1738	13.7	43.9	4.87
10.1969	11.3	54.1	5.27
10.2215	10.3	60.7	2.5
10.2478	10.4	61.6	2.78
10.2759	10.1	63.8	1.88
10.3058	10	64.8	2.06
10.3378	10	65.2	1.97
10.3719	10	65.4	1.91
10.4083	10	65.7	1.93
10.4472	10	65.9	1.84
10.4887	10	66.1	1.78
10.5329	10	66.3	1.74
10.5802	10	66.4	1.69
10.6306	10	66.6	1.66
10.6844	10	66.7	1.62
10.7419	10	66.9	1.59
10.8032	10	67	1.55
10.8686	10	67.1	1.52
10.9384	10	67.2	1.5
11.013	10	67.3	1.47
11.0925	10	67.4	1.44
11.1774	10	67.5	1.42
11.2681	10	67.6	1.4
11.3648	10	67.7	1.38
11.468	10	67.8	1.36
11.5782	10	67.9	1.34
11.6958	10	67.9	1.33
11.8212	10	68	1.31
11.9552	10	68.1	1.3
12.0981	10	68.1	1.28
12.2507	10	68.2	1.27
12.4136	10	68.2	1.26
12.5874	10	68.3	1.24
12.7728	10	68.3	1.23
12.9708	10	68.4	1.22
13.1821	10	68.4	1.21
13.4076	10	68.4	1.2
13.6483	10	68.5	1.2
13.9052	10	68.5	1.19
14.1794	10	68.5	1.19
14.472	10	68.5	1.19
14.7843	10	68.5	1.19
15.1177	10	68.5	1.2
15.1344	663	1.98	10.1
15.1522	935	2.85	11.3
15.1712	977	3.17	11.8
15.1914	990	3.27	12
15.213	996	3.38	12.2
15.2361	999	3.48	12.4
15.2607	999	3.55	12.6
15.2871	1000	3.63	12.8
15.3151	1000	3.68	12.9
15.345	1000	3.74	13.1
15.377	1000	3.78	13.2
15.4111	1000	3.83	13.3
15.4475	1000	3.86	13.4
15.4864	1000	3.9	13.4
15.5279	1000	3.93	13.5
15.5722	1000	3.94	13.6
15.6194	1000	3.97	13.6
15.6698	1000	4	13.7
15.7237	1000	4.02	13.7
15.7811	1000	4.03	13.8
15.8424	1000	4.05	13.8
15.9078	1000	4.07	13.8
15.9777	1000	4.08	13.8
16.0522	1000	4.09	13.9
16.1318	1000	4.1	13.9
16.2167	1000	4.11	13.9
16.3073	1000	4.11	13.9
16.404	1000	4.12	13.9
16.5072	1000	4.13	13.9
16.6174	1000	4.13	13.9
16.735	1000	4.13	13.9
16.8605	1000	4.13	13.9
16.9944	1000	4.14	13.9
17.1374	1000	4.13	13.9
17.29	1000	4.13	13.9
17.4528	1000	4.12	13.9
17.6266	1000	4.12	13.8
17.8121	1000	4.11	13.8
18.01	1000	4.11	13.8
18.2214	1000	4.1	13.8
18.4469	1000	4.08	13.7
18.6876	1000	4.07	13.7
18.9444	1000	4.05	13.6
19.2186	1000	4.03	13.6
19.5113	1000	4	13.5
19.8236	1000	3.98	13.5
20.1569	1000	3.95	13.4
20.1736	358	4.91	11
20.1914	81.7	8.55	9.82
20.2104	28	19.3	9.12
20.2307	15.9	32.8	8.37
20.2523	11.8	46.4	5.97
20.2753	10.8	53.9	2.37
20.3	10.7	56.2	3.48
20.3263	10.1	61.2	3.45
20.3543	10.2	61.6	3.49
20.3843	10.1	62.5	2.95
20.4163	10.1	63.2	2.88
20.4504	10	63.7	2.83
20.4868	10	64	2.68
20.5256	10	64.2	2.64
20.5671	10	64.5	2.57
20.6114	10	64.6	2.51
20.6587	10	64.8	2.46
20.7091	10	65	2.41
20.7629	10	65.2	2.36
20.8203	10	65.3	2.32
20.8816	10	65.5	2.28
20.9471	10	65.6	2.24
21.0169	10	65.7	2.2
21.0914	10	65.9	2.17
21.171	10	66	2.13
21.2559	10	66.1	2.1
21.3465	10	66.2	2.07
21.4432	10	66.3	2.05
21.5464	10	66.5	2.02
21.6566	10	66.6	1.99
21.7742	10	66.7	1.97
21.8997	10	66.8	1.94
22.0337	10	66.8	1.91
22.1766	10	66.9	1.89
22.3292	10	67	1.87
22.492	10	67.1	1.84
22.6658	10	67.2	1.82
22.8513	10	67.3	1.8
23.0493	10	67.3	1.78
23.2606	10	67.4	1.76
23.4861	10	67.5	1.74
23.7268	10	67.5	1.72
23.9837	10	67.6	1.71
24.2579	10	67.6	1.69
24.5505	10	67.7	1.67
24.8628	10	67.7	1.65
25.1961	10	67.8	1.64
25.2128	655	0	5.14
25.2306	929	3.35	9.31
25.2496	979	3.05	9.85
25.2699	993	2.94	10.1
25.2915	997	2.94	10.2
25.3146	999	2.96	10.4
25.3392	1000	2.98	10.5
25.3655	1000	3.01	10.6
25.3936	1000	3.03	10.7
25.4235	1000	3.06	10.8
25.4555	1000	3.08	10.8
25.4896	1000	3.1	10.9
25.526	1000	3.11	10.9
25.5649	1000	3.14	11
25.6064	1000	3.15	11
25.6506	1000	3.15	11
25.6979	1000	3.16	11.1
25.7483	1000	3.16	11.1
25.8021	1000	3.17	11.1
25.8596	1000	3.18	11.1
25.9209	1000	3.18	11.2
25.9863	1000	3.19	11.2
26.0561	1000	3.19	11.2
26.1307	1000	3.2	11.2
26.2102	1000	3.21	11.2
26.2951	1000	3.21	11.2
26.3858	1000	3.22	11.2
26.4825	1000	3.23	11.2
26.5857	1000	3.23	11.2
26.6959	1000	3.23	11.2
26.8134	1000	3.23	11.2
26.9389	1000	3.23	11.2
27.0729	1000	3.22	11.2
27.2158	1000	3.22	11.2
27.3684	1000	3.21	11.2
27.5312	1000	3.21	11.2
27.705	1000	3.21	11.2
27.8905	1000	3.21	11.2
28.0885	1000	3.21	11.1
28.2998	1000	3.21	11.1
28.5253	1000	3.21	11.1
28.766	1000	3.2	11.1
29.0229	1000	3.21	11.1
29.2971	1000	3.2	11
29.5897	1000	3.19	11
29.902	1000	3.18	11
30.2354	1000	3.18	10.9
30.2521	331	4.45	9.69
30.2699	80.8	6.09	9.04
30.2888	28.4	14.7	7.09
30.3091	15.7	28.4	5.89
30.3307	11.7	40.5	5.95
30.3538	10.5	48.5	6.74
30.3784	10.1	53.9	6.23
30.4047	10	55.3	5.53
30.4328	10	56.7	5.38
30.4627	10	57.2	5.3
30.4947	10	57.5	5.14
30.5288	10	57.8	5
30.5652	10	58.1	4.9
30.6041	10	58.3	4.82
30.6456	10	58.5	4.74
30.6899	10	58.7	4.66
30.7371	10	58.9	4.59
30.7875	10	59.1	4.53
30.8413	10	59.3	4.47
30.8988	10	59.5	4.43
30.9601	10	59.7	4.37
31.0255	10	59.8	4.32
31.0954	10	60	4.28
31.1699	10	60.2	4.23
31.2495	10	60.4	4.19
31.3344	10	60.5	4.15
31.425	10	60.7	4.11
31.5217	10	60.8	4.06
31.6249	10	61	4.03
31.7351	10	61.1	3.99
31.8527	10	61.3	3.95
31.9782	10	61.4	3.92
32.1121	10	61.5	3.88
32.2551	10	61.7	3.85
32.4077	10	61.8	3.81
32.5705	10	61.9	3.78
32.7443	10	62	3.76
32.9298	10	62.1	3.71
33.1277	10	62.2	3.68
33.3391	10	62.4	3.65
33.5646	10	62.5	3.62
33.8053	10	62.6	3.59
34.0622	10	62.7	3.56
34.3363	10	62.7	3.52
34.629	10	62.8	3.5
34.9413	10	62.9	3.47
35.2746	10	63	3.44
35.2913	661	1.08	5.17
35.3091	931	2.43	8.42
35.3281	976	2.52	8.67
35.3484	990	2.51	8.76
35.37	996	2.52	8.8
35.3931	999	2.54	8.84
35.4177	1000	2.55	8.92
35.444	1000	2.58	8.98
35.472	1000	2.6	9.05
35.502	1000	2.62	9.11
35.5339	1000	2.64	9.17
35.5681	1000	2.64	9.21
35.6045	1000	2.65	9.26
35.6433	1000	2.68	9.3
35.6848	1000	2.68	9.33
35.7291	1000	2.69	9.38
35.7763	1000	2.7	9.41
35.8268	1000	2.7	9.43
35.8806	1000	2.71	9.46
35.938	1000	2.72	9.48
35.9993	1000	2.73	9.51
36.0648	1000	2.74	9.53
36.1346	1000	2.76	9.56
36.2092	1000	2.77	9.58
36.2887	1000	2.78	9.61
36.3736	1000	2.79	9.63
36.4642	1000	2.8	9.65
36.5609	1000	2.81	9.67
36.6641	1000	2.82	9.68
36.7743	1000	2.83	9.69
36.8919	1000	2.84	9.71
37.0174	1000	2.85	9.72
37.1513	1000	2.85	9.73
37.2943	1000	2.85	9.73
37.4469	1000	2.86	9.74
37.6097	1000	2.87	9.74
37.7835	1000	2.87	9.74
37.969	1000	2.87	9.74
38.167	1000	2.88	9.74
38.3783	1000	2.88	9.72
38.6038	1000	2.88	9.71
38.8445	1000	2.88	9.69
39.1014	1000	2.88	9.66
39.3755	1000	2.88	9.66
39.6682	1000	2.87	9.64
39.9805	1000	2.88	9.62
40.3138	1000	2.87	9.58
40.3305	336	2.77	8.82
40.3483	71.8	6.28	8.69
40.3673	29.2	13.9	7.94
40.3876	18.1	25.3	8.32
40.4092	12.9	37.1	9.02
40.4323	10.6	47.1	6.36
40.4569	11	48.5	4.11
40.4832	10.3	52	6.37
40.5113	10.4	52.5	5.12
40.5412	10.2	53.9	4.8
40.5732	10.1	54.5	4.84
40.6073	10	54.9	4.89
40.6437	10	55.3	4.75
40.6826	10	55.6	4.68
40.7241	10	55.8	4.59
40.7683	10	56	4.52
40.8156	10	56.2	4.45
40.866	10	56.4	4.38
40.9198	10	56.6	4.33
40.9773	10	56.8	4.28
41.0386	10	56.9	4.22
41.104	10	57.1	4.18
41.1739	10	57.3	4.14
41.2484	10	57.4	4.1
41.3279	10	57.6	4.06
41.4128	10	57.8	4.02
41.5035	10	57.9	3.99
41.6002	10	58.1	3.95
41.7034	10	58.2	3.92
41.8136	10	58.4	3.89
41.9311	10	58.5	3.85
42.0566	10	58.6	3.82
42.1906	10	58.8	3.79
42.3335	10	58.9	3.77
42.4861	10	59	3.74
42.6489	10	59.2	3.71
42.8227	10	59.3	3.69
43.0082	10	59.4	3.65
43.2062	10	59.5	3.63
43.4175	10	59.7	3.6
43.643	10	59.8	3.58
43.8837	10	59.9	3.56
44.1406	10	60	3.53
44.4148	10	60.1	3.5
44.7074	10	60.2	3.48
45.0197	10	60.3	3.46
45.3531	10	60.4	3.44
45.3698	649	2.03	6.96
45.3876	927	2.25	7.67
45.4065	980	2.25	7.85
45.4268	993	2.25	7.9
45.4484	997	2.24	7.91
45.4715	999	2.26	7.93
45.4961	999	2.28	8
45.5224	1000	2.32	8.03
45.5505	1000	2.34	8.09
45.5804	1000	2.37	8.13
45.6124	1000	2.39	8.17
45.6465	1000	2.39	8.22
45.6829	1000	2.4	8.27
45.7218	1000	2.41	8.29
45.7633	1000	2.42	8.34
45.8076	1000	2.45	8.38
45.8548	1000	2.46	8.42
45.9052	1000	2.46	8.45
45.959	1000	2.48	8.49
46.0165	1000	2.49	8.52
46.0778	1000	2.5	8.55
46.1432	1000	2.52	8.58
46.2131	1000	2.54	8.6
46.2876	1000	2.55	8.62
46.3672	1000	2.57	8.65
46.4521	1000	2.58	8.68
46.5427	1000	2.6	8.7
46.6394	1000	2.61	8.73
46.7426	1000	2.62	8.73
46.8528	1000	2.63	8.74
46.9704	1000	2.64	8.75
47.0959	1000	2.65	8.77
47.2298	1000	2.66	8.77
47.3728	1000	2.66	8.78
47.5253	1000	2.67	8.8
47.6882	1000	2.68	8.8
47.862	1000	2.69	8.8
48.0475	1000	2.69	8.79
48.2454	1000	2.7	8.81
48.4567	1000	2.71	8.82
48.6823	1000	2.73	8.83
48.923	1000	2.74	8.82
49.1798	1000	2.74	8.79
49.454	1000	2.72	8.78
49.7466	1000	2.72	8.76
50.059	1000	2.71	8.73
50.3923	1000	2.71	8.71
50.409	360	1.67	7.26
50.4268	78.7	4.43	6.82
50.4458	29.4	13.1	5.66
50.466	16	26	6.18
50.4877	11.6	37.7	6.6
50.5107	10.1	45.6	6.42
50.5354	9.97	49.6	5.71
50.5617	9.93	51.3	5.3
50.5897	9.98	52.3	4.96
50.6197	9.98	52.7	4.77
50.6516	9.99	53.1	4.61
50.6858	10	53.3	4.48
50.7222	10	53.6	4.38
50.761	10	53.8	4.28
50.8025	10	54.1	4.2
50.8468	10	54.3	4.14
50.894	10	54.5	4.07
50.9445	10	54.7	4.01
50.9983	10	54.9	3.95
51.0557	10	55.1	3.9
51.117	10	55.3	3.85
51.1825	10	55.5	3.81
51.2523	10	55.6	3.77
51.3268	10	55.8	3.73
51.4064	10	56	3.69
51.4913	10	56.2	3.66
51.5819	10	56.3	3.62
51.6786	10	56.5	3.59
51.7818	10	56.7	3.56
51.892	10	56.8	3.53
52.0096	10	57	3.5
52.1351	10	57.2	3.48
52.269	10	57.3	3.45
52.412	10	57.5	3.43
52.5646	10	57.6	3.4
52.7274	10	57.8	3.38
52.9012	10	57.9	3.35
53.0867	10	58	3.33
53.2847	10	58.2	3.31
53.496	10	58.3	3.29
53.7215	10	58.4	3.27
53.9622	10	58.6	3.25
54.2191	10	58.7	3.23
54.4932	10	58.8	3.21
54.7859	10	59	3.19
55.0982	10	59.1	3.17
55.4315	10	59.2	3.15
55.4482	671	0	6.95
55.466	925	2.36	7.3
55.485	978	2.22	7.42
55.5053	992	2.22	7.45
55.5269	997	2.22	7.47
55.55	999	2.24	7.5
55.5746	1000	2.26	7.54
55.6009	1000	2.29	7.59
55.629	1000	2.31	7.64
55.6589	1000	2.33	7.68
55.6909	1000	2.35	7.72
55.725	1000	2.36	7.78
55.7614	1000	2.37	7.81
55.8003	1000	2.37	7.83
55.8418	1000	2.38	7.87
55.886	1000	2.4	7.89
55.9333	1000	2.4	7.92
55.9837	1000	2.41	7.96
56.0375	1000	2.43	7.98
56.095	1000	2.44	8.01
56.1563	1000	2.45	8.03
56.2217	1000	2.45	8.05
56.2915	1000	2.46	8.07
56.3661	1000	2.47	8.09
56.4456	1000	2.48	8.1
56.5305	1000	2.49	8.12
56.6211	1000	2.49	8.13
56.7179	1000	2.5	8.14
56.8211	1000	2.5	8.15
56.9313	1000	2.51	8.16
57.0488	1000	2.51	8.16
57.1743	1000	2.51	8.17
57.3083	1000	2.51	8.17
57.4512	1000	2.52	8.19
57.6038	1000	2.53	8.19
57.7666	1000	2.53	8.18
57.9404	1000	2.53	8.19
58.1259	1000	2.53	8.18
58.3239	1000	2.53	8.18
58.5352	1000	2.52	8.18
58.7607	1000	2.51	8.16
59.0014	1000	2.51	8.16
59.2583	1000	2.5	8.15
59.5325	1000	2.5	8.14
59.8251	1000	2.48	8.12
60.1374	1000	2.48	8.12
60.4708	1000	2.48	8.12
60.4875	362	1.55	6.39
60.5053	77.9	4.16	6.02
60.5243	35.3	12.5	5.26
60.5445	20.4	22.3	5.58
60.5661	14.3	31.9	6.81
60.5892	11.1	41.7	7.65
60.6138	10.5	46.4	4
60.6401	10.5	47.5	5.89
60.6682	10.3	49.3	4.46
60.6981	10.1	50.6	4.57
60.7301	10	51.2	4.56
60.7642	10	51.5	4.56
60.8006	10	52	4.51
60.8395	10	52.2	4.4
60.881	10	52.5	4.31
60.9253	10	52.8	4.23
60.9725	10	53	4.16
61.0229	10	53.2	4.1
61.0767	10	53.5	4.04
61.1342	10	53.7	3.99
61.1955	10	53.9	3.93
61.2609	10	54.1	3.89
61.3308	10	54.3	3.84
61.4053	10	54.5	3.8
61.4849	10	54.7	3.76
61.5698	10	54.9	3.72
61.6604	10	55.1	3.68
61.7571	10	55.3	3.65
61.8603	10	55.5	3.61
61.9705	10	55.7	3.58
62.0881	10	55.9	3.55
62.2136	10	56	3.52
62.3475	10	56.2	3.49
62.4905	10	56.4	3.46
62.643	10	56.6	3.43
62.8059	10	56.7	3.4
62.9797	10	56.9	3.38
63.1652	10	57	3.35
63.3631	10	57.2	3.33
63.5744	10	57.4	3.3
63.8	10	57.5	3.28
64.0407	10	57.7	3.25
64.2975	10	57.8	3.24
64.5717	10	58	3.21
64.8643	10	58.1	3.2
65.1767	10	58.3	3.16
65.51	10	58.4	3.14
65.5267	658	0	6.46
65.5445	929	1.95	7.04
65.5635	980	2.07	7.09
65.5837	991	2.1	7.13
65.6054	997	2.13	7.17
65.6284	999	2.14	7.21
65.6531	999	2.18	7.28
65.6794	1000	2.21	7.33
65.7074	1000	2.24	7.38
65.7374	1000	2.25	7.43
65.7693	1000	2.26	7.47
65.8035	1000	2.29	7.53
65.8399	1000	2.3	7.56
65.8787	1000	2.29	7.6
65.9202	1000	2.31	7.63
65.9645	1000	2.31	7.64
66.0118	1000	2.31	7.67
66.0622	1000	2.32	7.7
66.116	1000	2.33	7.73
66.1734	1000	2.33	7.75
66.2347	1000	2.34	7.76
66.3002	1000	2.34	7.78
66.37	1000	2.35	7.79
66.4445	1000	2.35	7.81
66.5241	1000	2.35	7.82
66.609	1000	2.35	7.83
66.6996	1000	2.36	7.83
66.7963	1000	2.36	7.83
66.8995	1000	2.36	7.84
67.0097	1000	2.37	7.85
67.1273	1000	2.37	7.85
67.2528	1000	2.37	7.86
67.3868	1000	2.37	7.86
67.5297	1000	2.37	7.86
67.6823	1000	2.37	7.86
67.8451	1000	2.37	7.87
68.0189	1000	2.38	7.88
68.2044	1000	2.38	7.88
68.4024	1000	2.39	7.89
68.6137	1000	2.39	7.89
68.8392	1000	2.4	7.9
69.0799	1000	2.38	7.89
69.3368	1000	2.37	7.88
69.6109	1000	2.35	7.83
69.9036	1000	2.33	7.8
70.2159	1000	2.31	7.77
70.5492	1000	2.31	7.76
70.5659	384	1.89	5.06
70.5837	84.6	4.55	4.92
70.6027	30.5	13.2	4.72
70.623	16.2	24.7	5.49
70.6446	11.9	35.3	5.47
70.6677	10.6	41.7	5.2
70.6923	10.2	45.4	5.87
70.7186	10	48	5.17
70.7467	10	48.9	5.24
70.7766	10	49.5	4.95
70.8086	10	50	4.79
70.8427	10	50.4	4.65
70.8791	10	50.6	4.52
70.918	10	50.9	4.43
70.9595	10	51.2	4.35
71.0037	10	51.4	4.27
71.051	10	51.7	4.21
71.1014	10	51.9	4.14
71.1552	10	52.1	4.09
71.2127	10	52.4	4.03
71.274	10	52.6	3.99
71.3394	10	52.8	3.94
71.4092	10	53	3.9
71.4838	10	53.2	3.86
71.5633	10	53.4	3.82
71.6482	10	53.6	3.78
71.7388	10	53.8	3.75
71.8356	10	54	3.72
71.9388	10	54.1	3.68
72.049	10	54.3	3.65
72.1665	10	54.5	3.62
72.292	10	54.7	3.59
72.426	10	54.8	3.57
72.5689	10	55	3.54
72.7215	10	55.2	3.52
72.8843	10	55.3	3.49
73.0581	10	55.5	3.47
73.2436	10	55.7	3.44
73.4416	10	55.8	3.41
73.6529	10	56	3.4
73.8784	10	56.1	3.37
74.1191	10	56.3	3.35
74.376	10	56.4	3.33
74.6502	10	56.6	3.3
74.9428	10	56.7	3.28
75.2551	10	56.9	3.26
75.5885	10	57	3.24
75.6052	643	0.541	6.88
75.623	922	2.05	6.73
75.6419	977	1.97	6.82
75.6622	992	1.9	6.75
75.6838	997	1.9	6.74
75.7069	999	1.9	6.72
75.7315	1000	1.9	6.73
75.7578	1000	1.91	6.75
75.7859	1000	1.91	6.77
75.8158	1000	1.92	6.79
75.8478	1000	1.92	6.8
75.8819	1000	1.95	6.83
75.9183	1000	1.94	6.85
75.9572	1000	1.94	6.89
75.9987	1000	1.95	6.9
76.043	1000	1.93	6.92
76.0902	1000	1.93	6.93
76.1406	1000	1.94	6.95
76.1944	1000	1.94	6.96
76.2519	1000	1.94	6.97
76.3132	1000	1.94	6.99
76.3786	1000	1.94	7
76.4485	1000	1.95	7.02
76.523	1000	1.95	7.02
76.6026	1000	1.96	7.03
76.6875	1000	1.96	7.04
76.7781	1000	1.96	7.05
76.8748	1000	1.96	7.06
76.978	1000	1.97	7.06
77.0882	1000	1.97	7.07
77.2058	1000	1.97	7.08
77.3313	1000	1.98	7.09
77.4652	1000	1.98	7.09
77.6082	1000	1.98	7.1
77.7607	1000	1.98	7.1
77.9236	1000	1.99	7.11
78.0974	1000	1.99	7.11
78.2829	1000	1.98	7.1
78.4808	1000	1.99	7.1
78.6921	1000	1.99	7.1
78.9177	1000	1.98	7.09
79.1584	1000	1.98	7.1
79.4152	1000	1.98	7.09
79.6894	1000	1.99	7.1
79.982	1000	1.99	7.09
80.2944	1000	2	7.09
80.6277	1000	2	7.09
80.6444	351	2.31	4.66
80.6622	84.6	4.63	4.77
80.6812	32.6	12.2	4.31
80.7014	17.8	22.1	4.04
80.7231	13.1	31.5	4.7
80.7461	11.1	39	6.33
80.7708	10.2	44.8	5.12
80.7971	10.3	45.6	4.99
80.8251	10.1	47.6	4.54
80.8551	10	48.4	4.66
80.887	10	48.9	4.51
80.9212	10	49.2	4.36
80.9576	10	49.6	4.33
80.9965	10	50	4.21
81.0379	10	50.3	4.13
81.0822	10	50.6	4.06
81.1294	10	50.8	3.99
81.1799	10	51.1	3.93
81.2337	10	51.4	3.87
81.2911	10	51.6	3.81
81.3524	10	51.9	3.76
81.4179	10	52.1	3.71
81.4877	10	52.4	3.67
81.5622	10	52.6	3.63
81.6418	10	52.8	3.59
81.7267	10	53	3.55
81.8173	10	53.2	3.52
81.914	10	53.5	3.48
82.0172	10	53.7	3.45
82.1274	10	53.9	3.42
82.245	10	54.1	3.39
82.3705	10	54.3	3.36
82.5044	10	54.5	3.33
82.6474	10	54.7	3.3
82.8	10	54.8	3.28
82.9628	10	55	3.25
83.1366	10	55.2	3.23
83.3221	10	55.4	3.2
83.5201	10	55.6	3.18
83.7314	10	55.8	3.16
83.9569	10	55.9	3.14
84.1976	10	56.1	3.11
84.4545	10	56.3	3.09
84.7286	10	56.4	3.07
85.0213	10	56.6	3.05
85.3336	10	56.8	3.03
85.6669	10	56.9	3.01
85.6836	665	1.51	6.56
85.7014	935	1.91	6.4
85.7204	977	1.79	6.46
85.7407	990	1.76	6.45
85.7623	996	1.79	6.45
85.7854	999	1.82	6.48
85.81	999	1.83	6.49
85.8363	1000	1.85	6.54
85.8644	1000	1.86	6.56
85.8943	1000	1.87	6.6
85.9263	1000	1.88	6.63
85.9604	1000	1.89	6.64
85.9968	1000	1.88	6.66
86.0357	1000	1.9	6.7
86.0772	1000	1.9	6.71
86.1214	1000	1.89	6.74
86.1687	1000	1.89	6.75
86.2191	1000	1.89	6.76
86.2729	1000	1.89	6.78
86.3304	1000	1.89	6.79
86.3917	1000	1.89	6.8
86.4571	1000	1.9	6.82
86.5269	1000	1.9	6.83
86.6015	1000	1.91	6.84
86.681	1000	1.91	6.85
86.7659	1000	1.91	6.86
86.8565	1000	1.92	6.87
86.9533	1000	1.91	6.87
87.0565	1000	1.92	6.87
87.1667	1000	1.91	6.88
87.2842	1000	1.91	6.88
87.4097	1000	1.91	6.88
87.5437	1000	1.91	6.88
87.6866	1000	1.91	6.87
87.8392	1000	1.9	6.87
88.002	1000	1.9	6.87
88.1758	1000	1.91	6.87
88.3613	1000	1.91	6.87
88.5593	1000	1.92	6.88
88.7706	1000	1.91	6.87
88.9961	1000	1.91	6.87
89.2368	1000	1.9	6.88
89.4937	1000	1.9	6.88
89.7679	1000	1.9	6.87
90.0605	1000	1.9	6.88
90.3728	1000	1.89	6.87
90.7062	1000	1.89	6.87
90.7229	346	2.85	4.69
90.7407	78.5	5.44	4.78
90.7597	27.2	13	4.89
90.7799	16	23.2	5.95
90.8015	11.9	33.8	6.06
90.8246	10.7	40.5	3.96
90.8493	10.9	42	4.35
90.8755	10.1	45.9	5.06
90.9036	10.3	46.3	4.79
90.9335	10.1	47.3	4.38
90.9655	10.1	48	4.33
90.9996	10	48.6	4.29
91.0361	10	49	4.13
91.0749	10	49.4	4.07
91.1164	10	49.7	3.99
91.1607	10	50	3.92
91.2079	10	50.2	3.85
91.2583	10	50.5	3.8
91.3121	10	50.8	3.74
91.3696	10	51	3.69
91.4309	10	51.3	3.65
91.4963	10	51.5	3.6
91.5662	10	51.8	3.56
91.6407	10	52	3.52
91.7203	10	52.2	3.48
91.8052	10	52.4	3.45
91.8958	10	52.7	3.41
91.9925	10	52.9	3.38
92.0957	10	53.1	3.35
92.2059	10	53.3	3.32
92.3235	10	53.5	3.3
92.449	10	53.7	3.27
92.5829	10	53.9	3.24
92.7259	10	54.1	3.21
92.8784	10	54.3	3.19
93.0413	10	54.5	3.17
93.2151	10	54.7	3.14
93.4006	10	54.9	3.12
93.5986	10	55	3.1
93.8098	10	55.2	3.08
94.0354	10	55.4	3.06
94.2761	10	55.6	3.04
94.5329	10	55.7	3.01
94.8071	10	55.9	3
95.0997	10	56.1	2.98
95.4121	10	56.2	2.96
95.7454	10	56.4	2.94
95.7621	651	0	5.69
95.7799	927	1.56	5.65
95.7989	979	1.45	5.86
95.8191	993	1.42	5.83
95.8408	997	1.43	5.78
95.8638	999	1.44	5.76
95.8885	1000	1.43	5.73
95.9148	1000	1.42	5.72
95.9428	1000	1.42	5.72
95.9728	1000	1.42	5.72
96.0048	1000	1.42	5.74
96.0389	1000	1.41	5.73
96.0753	1000	1.4	5.74
96.1141	1000	1.41	5.75
96.1556	1000	1.4	5.76
96.1999	1000	1.4	5.79
96.2472	1000	1.4	5.8
96.2976	1000	1.4	5.81
96.3514	1000	1.4	5.82
96.4088	1000	1.4	5.83
96.4701	1000	1.4	5.84
96.5356	1000	1.41	5.85
96.6054	1000	1.41	5.86
96.6799	1000	1.41	5.87
96.7595	1000	1.42	5.88
96.8444	1000	1.42	5.88
96.935	1000	1.42	5.89
97.0317	1000	1.42	5.9
97.1349	1000	1.43	5.91
97.2451	1000	1.43	5.91
97.3627	1000	1.43	5.92
97.4882	1000	1.43	5.92
97.6222	1000	1.43	5.92
97.7651	1000	1.43	5.93
97.9177	1000	1.43	5.94
98.0805	1000	1.44	5.94
98.2543	1000	1.44	5.95
98.4398	1000	1.44	5.95
98.6378	1000	1.44	5.95
98.8491	1000	1.45	5.97
99.0746	1000	1.46	5.99
99.3153	1000	1.47	6
99.5722	1000	1.47	6
99.8463	1000	1.47	6
100.139	1000	1.46	6
100.451	1000	1.46	5.99
100.785	1000	1.47	6
100.801	332	1.87	4.72
100.818	81.3	2.69	4.18
100.835	32.6	10.8	2.94
100.853	17.4	19.2	6.65
100.871	12.3	26.9	5.16
100.889	10.9	35.4	4.7
100.907	10.3	40.5	5.31
100.926	10	42.6	5.48
100.945	9.9	44	5
100.964	9.93	45.1	4.67
100.983	9.98	45.9	4.52
101.003	10	46.4	4.44
101.023	10	46.8	4.36
101.044	10	47.1	4.28
101.065	10	47.4	4.21
101.086	10	47.7	4.14
101.107	10	47.9	4.08
101.129	10	48.1	4.03
101.151	10	48.3	3.98
101.174	10	48.5	3.93
101.197	10	48.7	3.89
101.22	10	48.9	3.86
101.244	10	49.1	3.82
101.268	10	49.2	3.79
101.292	10	49.4	3.74
101.317	10	49.5	3.72
101.342	10	49.7	3.69
101.367	10	49.8	3.66
101.393	10	50	3.64
101.42	10	50.1	3.61
101.447	10	50.2	3.59
101.474	10	50.4	3.57
101.502	10	50.5	3.54
101.53	10	50.6	3.52
101.558	10	50.7	3.5
101.587	10	50.9	3.48
101.617	10	51	3.46
101.647	10	51.1	3.45
101.677	10	51.2	3.44
101.708	10	51.3	3.41
101.739	10	51.4	3.4
101.771	10	51.5	3.39
101.804	10	51.6	3.37
101.837	10	51.7	3.35
101.87	10	51.8	3.33
101.904	10	51.9	3.33
101.939	10	52	3.31
101.974	10	52.1	3.3
102.01	10	52.2	3.29
102.046	10	52.3	3.27
102.083	10	52.4	3.26
102.12	10	52.5	3.25
102.158	10	52.6	3.24
102.197	10	52.7	3.23
102.236	10	52.7	3.22
102.276	10	52.8	3.21
102.316	10	52.9	3.2
102.357	10	53	3.19
102.399	10	53.1	3.17
102.442	10	53.2	3.17
102.485	10	53.2	3.16
102.529	10	53.3	3.15
102.573	10	53.4	3.14
102.618	10	53.5	3.12
102.664	10	53.6	3.12
102.711	10	53.6	3.11
102.758	10	53.7	3.1
102.807	10	53.8	3.09
102.856	10	53.9	3.08
102.905	10	53.9	3.07
102.956	10	54	3.06
103.007	10	54.1	3.06
103.059	10	54.1	3.05
103.112	10	54.2	3.04
103.166	10	54.3	3.03
103.221	10	54.4	3.02
103.277	10	54.4	3.01
103.333	10	54.5	3.01
103.391	10	54.6	3
103.449	10	54.6	2.99
103.508	10	54.7	2.99
103.568	10	54.8	2.98
103.629	10	54.8	2.97
103.691	10	54.9	2.96
103.755	10	54.9	2.95
103.819	10	55	2.95
103.884	10	55.1	2.94
103.95	10	55.1	2.94
104.017	10	55.2	2.93
104.086	10	55.3	2.92
104.155	10	55.3	2.91
104.225	10	55.4	2.91
104.297	10	55.4	2.9
104.37	10	55.5	2.9
104.444	10	55.6	2.89
104.519	10	55.6	2.88
104.595	10	55.7	2.88
104.673	10	55.7	2.87
104.752	10	55.8	2.87
104.832	10	55.9	2.86
104.913	10	55.9	2.85
104.996	10	56	2.85
105.08	10	56	2.84
105.165	10	56.1	2.83
105.252	10	56.1	2.83
105.34	10	56.2	2.82
105.429	10	56.2	2.82
105.52	10	56.3	2.81
105.612	10	56.4	2.81
105.706	10	56.4	2.8
105.801	10	56.5	2.8
105.898	10	56.5	2.79
105.996	10	56.6	2.78
106.096	10	56.6	2.78
106.198	10	56.7	2.78
106.301	10	56.7	2.77
106.406	10	56.8	2.76
106.512	10	56.8	2.76
106.621	10	56.9	2.75
106.73	10	56.9	2.74
106.842	10	57	2.74
106.956	10	57	2.73
107.071	10	57.1	2.73
107.188	10	57.1	2.72
107.307	10	57.2	2.72
107.428	10	57.2	2.72
107.551	10	57.3	2.71
107.675	10	57.3	2.7
107.802	10	57.4	2.7
107.931	10	57.4	2.69
108.062	10	57.5	2.69
108.195	10	57.5	2.68
108.33	10	57.5	2.68
108.467	10	57.6	2.67
108.606	10	57.6	2.67
108.748	10	57.7	2.66
108.892	10	57.7	2.66
109.038	10	57.8	2.65
109.187	10	57.8	2.65
109.337	10	57.9	2.65
109.491	10	57.9	2.64
109.646	10	57.9	2.63
109.805	10	58	2.63
109.966	10	58	2.62
110.129	10	58.1	2.62
110.295	10	58.1	2.61
110.463	10	58.2	2.61
110.635	10	58.2	2.62
110.809	10	58.3	2.6
110.986	10	58.3	2.59
111.165	10	58.3	2.59
111.348	10	58.4	2.58
111.533	10	58.4	2.58
111.722	10	58.5	2.58
111.913	10	58.5	2.57
112.107	10	58.5	2.56
112.305	10	58.6	2.57
112.506	10	58.6	2.56
112.71	10	58.7	2.55
112.917	10	58.7	2.54
113.127	10	58.7	2.54
113.341	10	58.8	2.54
113.558	10	58.8	2.53
113.779	10	58.9	2.52
114.003	10	58.9	2.52
114.231	10	58.9	2.51
114.463	10	59	2.51
114.698	10	59	2.5
114.937	10	59.1	2.5
115.18	10	59.1	2.49
115.426	10	59.1	2.49
115.677	10	59.2	2.49
115.932	10	59.2	2.48
116.19	10	59.2	2.47
116.453	10	59.3	2.47
116.72	10	59.3	2.47
116.991	10	59.3	2.46
117.267	10	59.4	2.45
117.547	10	59.4	2.44
117.831	10	59.5	2.44
118.12	10	59.5	2.43
118.414	10	59.5	2.43
118.712	10	59.6	2.42
119.015	10	59.6	2.42
119.323	10	59.6	2.41
119.636	10	59.7	2.4
119.954	10	59.7	2.4
120.277	10	59.7	2.39
120.605	10	59.8	2.39
120.939	10	59.8	2.38
121.272	10	59.8	2.38

## Sheet: Fig_3_c
Interval	14nt-4s	12nt-4s	10nt-4s	8nt-4s	6nt-4s	Interval	18nt-4s
sec						sec
	Norm. shear stress	Norm. shear stress	Norm. shear stress	Norm. shear stress	Norm. shear stress		Norm. shear stress
0.1	1	1	1	1	1	0.1	1
0.2015	0.961365	0.951334	0.938708	0.956059	0.947528	0.201	0.982466
0.3031	0.938851	0.922975	0.90299	0.904902	0.469781	0.303	0.972158
0.4066	0.922652	0.902569	0.877291	0.879627	0.524514	0.406	0.964808
0.5101	0.910147	0.886817	0.857452	0.854211	0.495015	0.51	0.95908
0.6156	0.89978	0.873759	0.841006	0.832205	0.43504	0.615	0.954378
0.7201	0.891134	0.862868	0.827289	0.812361	0.335954	0.721	0.950385
0.8275	0.883468	0.853211	0.815127	0.794507	0.241751	0.828	0.946909
0.9359	0.87668	0.844661	0.804358	0.771445	0.240056	0.936	0.94383
1.0433	0.870501	0.825152	0.769287	0.754961	0.220989	1.045	0.939526
1.1537	0.865358	0.834496	0.777584	0.738995	0.167695	1.155	0.938837
1.2631	0.861763	0.831205	0.767201	0.721759	0.177767	1.267	0.936768
1.3754	0.858951	0.827327	0.763076	0.707386	0.253263	1.379	0.934043
1.4886	0.854164	0.818159	0.756586	0.692232	0.137476	1.492	0.933928
1.6029	0.849911	0.822919	0.743143	0.675991	0.0655771	1.607	0.930202
1.7162	0.846084	0.811753	0.74421	0.661152	0.0824854	1.722	0.928544
1.8324	0.841795	0.808932	0.739806	0.647763	0.101809	1.839	0.925917
1.9496	0.835442	0.80429	0.745276	0.636821	0.17972	1.957	0.925146
2.0677	0.829978	0.79806	0.737581	0.622865	0.267037	2.076	0.922126
2.1869	0.827807	0.792419	0.736654	0.608421	0.263131	2.196	0.921863
2.307	0.823767	0.782252	0.723258	0.595926	0.111625	2.317	0.921551
2.4281	0.824034	0.768794	0.72437	0.585065	0.12324	2.44	0.919942
2.5502	0.82181	0.770146	0.714033	0.575747	0.237537	2.563	0.917349
2.6742	0.815012	0.774495	0.709815	0.56583	0.138298	2.688	0.915526
2.7992	0.812698	0.770734	0.707127	0.55299	0.102426	2.814	0.917677
2.9252	0.813997	0.756747	0.716954	0.543306	0.198068	2.942	0.914246
3.0521	0.811612	0.760861	0.701471	0.535724	0.126889	3.07	0.915658
3.1801	0.805864	0.764739	0.697439	0.525107	0.148628	3.2	0.914443
3.3099	0.806398	0.748108	0.703001	0.515677	0.0698941	3.331	0.912408
3.4408	0.801041	0.746345	0.693777	0.509648	0.12879	3.463	0.912063
3.5726	0.797642	0.740645	0.707173	0.497853	0.0840271	3.597	0.908616
3.7054	0.79887	0.741996	0.693035	0.49224	0.112858	3.732	0.90896
3.8392	0.797731	0.743231	0.688539	0.481572	0.091736	3.868	0.906301
3.975	0.794012	0.740468	0.686963	0.476568	0.0370028	4.005	0.908238
4.1117	0.792445	0.728656	0.690022	0.46658	0.125758	4.144	0.908107
4.2504	0.793264	0.741644	0.679268	0.460561	0.108593	4.284	0.906071
4.389	0.791289	0.726364	0.685387	0.453689	0.0642409	4.426	0.904988
4.5297	0.789865	0.726952	0.679963	0.445356	0.0866482	4.569	0.904561
4.6713	0.788156	0.728715	0.664527	0.438311	0.111214	4.713	0.903395
4.8158	0.786021	0.723955	0.671573	0.433267	0.119128	4.859	0.902361
4.9593	0.787569	0.721604	0.665223	0.425867	0.117535	5.006	0.902
5.1058	0.784134	0.717079	0.664759	0.418701	0.10813	5.154	0.901393
5.2523	0.781287	0.717843	0.65878	0.412144	0.0888581	5.304	0.900588
5.4017	0.780006	0.717961	0.656601	0.407739	0.0718471	5.456	0.899997
5.5511	0.779525	0.714905	0.654052	0.401212	0.0746223	5.609	0.899965
5.7025	0.778493	0.719782	0.653171	0.395203	0.0995477	5.763	0.900096
5.8558	0.77819	0.70891	0.648628	0.390077	0.0617741	5.919	0.898077
6.0092	0.776998	0.710791	0.642602	0.38353	0.0386473	6.076	0.89724
6.1654	0.774702	0.715434	0.643993	0.378445	0.0895776	6.235	0.897075
6.3226	0.77173	0.706442	0.640655	0.374192	0.0760613	6.396	0.894318
6.4808	0.769452	0.701212	0.639728	0.370426	0.0515469	6.558	0.896337
6.64	0.771036	0.706207	0.639867	0.363656	0.0562751	6.721	0.894777
6.8021	0.769648	0.704973	0.636066	0.359007	0.104533	6.887	0.893004
6.9652	0.768794	0.696687	0.632682	0.354531	0.0433755	7.053	0.892824
7.1293	0.76689	0.703739	0.630597	0.349415	0.0755473	7.222	0.89261
7.2953	0.76511	0.69939	0.630133	0.343944	0.0352554	7.392	0.89197
7.4623	0.764985	0.700272	0.62471	0.340472	0.0976462	7.563	0.890624
7.6312	0.761515	0.698156	0.625266	0.335681	0.049337	7.737	0.890854
7.8021	0.762974	0.695218	0.616505	0.331378	0.109261	7.912	0.890181
7.974	0.759451	0.69986	0.612009	0.327612	0.0381334	8.089	0.888983
8.1488	0.760857	0.686696	0.616737	0.323125	0.0599753	8.267	0.888589
8.3236	0.756995	0.699743	0.610525	0.31868	0.117998	8.447	0.887751
8.5004	0.756995	0.692632	0.606863	0.315086	0.0788365	8.629	0.88698
8.6791	0.755019	0.698567	0.600559	0.310773	0.0336622	8.813	0.887374
8.8597	0.751051	0.70609	0.59101	0.307403	0.0396238	8.998	0.887046
9.0414	0.750517	0.699273	0.586978	0.303677	0.0228184	9.185	0.886126
9.225	0.749449	0.693337	0.592957	0.300186	0.0593586	9.375	0.885765
9.4105	0.747616	0.689752	0.584243	0.296105	0.0136191	9.565	0.88634
9.597	0.744591	0.694101	0.585772	0.291446	0.058228	9.758	0.884616
9.7865	0.742419	0.696981	0.57919	0.288503	0.0153664	9.953	0.88414
9.9779	0.741957	0.698156	0.573118	0.284503	0.0315038	10.15	0.882236
10.1693	0.739572	0.695335	0.573906	0.281661	0.0810977	10.35	0.881546
10.3636	0.739145	0.694689	0.575714	0.277997	0.132439	10.55	0.881037
10.5599	0.738611	0.686226	0.570337	0.275449	0.0144414	10.75	0.881743
10.7572	0.734696	0.690928	0.572654	0.272262	0.0305273	10.96	0.879314
10.9564	0.73078	0.697627	0.58809	0.269968	0.0757529	11.16	0.881021
11.1586	0.729107	0.696275	0.584104	0.265898	0.00343124	11.37	0.880315
11.3617	0.728164	0.681113	0.579422	0.263178	0.0727207	11.58	0.879462
11.5668	0.725513	0.683464	0.5867	0.261452	0.029705	11.79	0.876835
11.7738	0.723377	0.684992	0.58415	0.256753	0.0851064	12.01	0.878378
11.9828	0.723128	0.679821	0.576687	0.255504	0.0686607	12.22	0.877475
12.1937	0.721188	0.684816	0.582203	0.251515	0.0583822	12.44	0.876802
12.4066	0.718536	0.683347	0.579283	0.248927	0.0696372	12.66	0.876687
12.6205	0.716917	0.68652	0.578819	0.245415	0.0587933	12.88	0.87544
12.8373	0.715244	0.686461	0.572423	0.24308	0.0567376	13.11	0.875325
13.056	0.713856	0.676882	0.56839	0.241101	0.0465104	13.34	0.874701
13.2777	0.71318	0.678939	0.576965	0.238533	0.0475897	13.57	0.875095
13.5004	0.711453	0.681877	0.572191	0.234919	0.0336109	13.8	0.873043
13.724	0.709371	0.677	0.569363	0.232808	0.0300134	14.03	0.873683
13.9515	0.707663	0.673474	0.566211	0.229885	0.0741083	14.27	0.87306
14.181	0.705313	0.67077	0.567694	0.227946	0.0492342	14.51	0.871467
14.4125	0.70421	0.670888	0.56839	0.224952	0.0534998	14.75	0.871237
14.6459	0.703658	0.66889	0.567416	0.222099	0.0627505	14.99	0.871796
14.8812	0.700722	0.665188	0.564264	0.220069	0.0739542	15.23	0.870039
15.1185	0.69928	0.664482	0.563059	0.2174	0.0599239	15.48	0.869858
15.3588	0.697287	0.665364	0.561622	0.215288	0.0700997	15.73	0.868168
15.6	0.695864	0.664306	0.563291	0.213461	0.0408058	15.99	0.869333
15.8451	0.695525	0.66842	0.56292	0.210609	0.0618255	16.24	0.868611
16.0912	0.693621	0.662954	0.558146	0.2093	0.0768835	16.5	0.867019
16.3402	0.692642	0.668067	0.561947	0.206437	0.0292425	16.76	0.866822
16.5912	0.690258	0.655197	0.557358	0.205169	0.0417823	17.02	0.866214
16.8451	0.690578	0.661603	0.560046	0.202225	0.0564806	17.29	0.86587
17.1019	0.686574	0.658018	0.557728	0.200235	0.0611574	17.55	0.865787
17.3597	0.68426	0.65126	0.551239	0.198977	0.0814061	17.82	0.86431
17.6205	0.68289	0.652259	0.551517	0.197089	0.0838216	18.1	0.864064
17.8832	0.682231	0.652376	0.553139	0.19445	0.0860828	18.37	0.86408
18.1488	0.681306	0.653317	0.551239	0.191933	0.0166512	18.65	0.864277
18.4164	0.679064	0.653023	0.550868	0.190217	0.045277	18.93	0.863013
18.6869	0.677231	0.646793	0.546882	0.188329	0.0442492	19.21	0.862619
18.9593	0.674792	0.641739	0.546882	0.186675	0.0334053	19.5	0.861043
19.2357	0.673653	0.639683	0.539048	0.184553	0.0351526	19.79	0.861454
19.5131	0.673458	0.641739	0.537982	0.181457	0.109312	20.08	0.860173
19.7933	0.672835	0.640917	0.539511	0.180107	0.0538082	20.38	0.860058
20.0765	0.668368	0.635216	0.537147	0.178605	0.0293453	20.67	0.85973
20.3627	0.66867	0.636744	0.535757	0.176118	0.0739542	20.97	0.858532
20.6508	0.666713	0.627635	0.536637	0.174636	0.0480522	21.28	0.857908
20.9427	0.666357	0.629104	0.533022	0.1735	0.0846952	21.58	0.85758
21.2357	0.662904	0.629575	0.537055	0.170728	0.05129	21.89	0.856841
21.5326	0.66027	0.62787	0.534181	0.169145	0.0426046	22.21	0.856841
21.8314	0.658188	0.621347	0.532697	0.167694	0.0556069	22.52	0.855872
22.1332	0.656498	0.627459	0.531446	0.165958	0.052729	22.84	0.855052
22.4388	0.655341	0.626577	0.526254	0.165044	0.0254394	23.16	0.854904
22.7455	0.652048	0.623169	0.5244	0.16271	0.0726693	23.49	0.854083
23.056	0.651283	0.623992	0.525605	0.161157	0.0548361	23.81	0.853673
23.3695	0.647439	0.624109	0.527877	0.159573	0.0269298	24.14	0.853541
23.6859	0.644075	0.615999	0.524678	0.157635	0.0532943	24.48	0.852245
24.0052	0.642278	0.615882	0.523705	0.155706	0.0495426	24.82	0.851112
24.3275	0.641032	0.61976	0.520506	0.155026	0.0227156	25.16	0.850899
24.6527	0.639573	0.613178	0.514712	0.153006	0.0568918	25.5	0.850308
24.9808	0.639306	0.613766	0.50113	0.151727	0.0960016	25.85	0.850111
25.3119	0.637793	0.613825	0.498071	0.150103	0.0704081	26.2	0.849602
25.6459	0.635053	0.615529	0.503865	0.148367	0.0872135	26.55	0.849454
25.9828	0.634412	0.619702	0.499786	0.146611	0.0551958	26.91	0.847418
26.3236	0.63443	0.618996	0.495939	0.145038	0.0536026	27.27	0.847895
26.6664	0.63354	0.615	0.491582	0.143982	0.0284716	27.63	0.846581
27.0131	0.629963	0.611239	0.491025	0.142308	0.0475897	28	0.845925
27.3636	0.627898	0.604363	0.491164	0.140958	0.0430671	28.37	0.846072
27.7162	0.62603	0.598428	0.491164	0.140003	0.0633159	28.75	0.845284
28.0736	0.627258	0.595196	0.491674	0.138958	0.0121287	29.13	0.844743
28.432	0.626386	0.587791	0.491999	0.137192	0.059667	29.51	0.843479
28.7963	0.625763	0.588849	0.489496	0.135811	0.0503135	29.9	0.842707
29.1625	0.6253	0.588202	0.488708	0.134269	0.049337	30.29	0.842313
29.5326	0.624072	0.586281	0.48537	0.132837	0.0432213	30.68	0.841673
29.9056	0.621616	0.584982	0.484536	0.132005	0.0551444	31.08	0.840672
30.2826	0.620442	0.583765	0.484489	0.130645	0.0363347	31.48	0.841181
30.6625	0.618911	0.582884	0.483006	0.128879	0.0459451	31.88	0.839703
31.0463	0.616776	0.581544	0.481801	0.127965	0.049851	32.29	0.838767
31.433	0.615779	0.579052	0.477954	0.12696	0.04502	32.71	0.8388
31.8246	0.615654	0.578059	0.477166	0.125428	0.049594	33.12	0.837438
32.2181	0.614871	0.576167	0.474755	0.124646	0.0452256	33.55	0.83683
32.6166	0.615565	0.5787	0.472901	0.122758	0.0212252	33.97	0.83601
33.0189	0.612949	0.573205	0.473411	0.122078	0.0473327	34.4	0.835452
33.4242	0.613804	0.576073	0.471603	0.120576	0.0446089	34.83	0.835156
33.8334	0.611009	0.571342	0.473133	0.119145	0.0469216	35.27	0.833941
34.2465	0.610209	0.568321	0.474523	0.118089	0.0384418	35.71	0.833564
34.6634	0.608821	0.565042	0.476331	0.117581	0.025388	36.16	0.832759
35.0843	0.609194	0.561604	0.474616	0.115866	0.057971	36.61	0.832251
35.5082	0.607966	0.561657	0.471464	0.1148	0.0335595	37.07	0.831692
35.9379	0.608162	0.562621	0.469564	0.113359	0.0483092	37.53	0.83079
36.3695	0.606276	0.562151	0.465716	0.112496	0.0259019	37.99	0.829837
36.806	0.605243	0.554053	0.46669	0.111126	0.0349985	38.46	0.829378
37.2465	0.606258	0.560288	0.459876	0.110192	0.0562751	38.93	0.828344
37.6918	0.606258	0.555986	0.457743	0.108984	0.0551444	39.41	0.82772
38.14	0.606916	0.554176	0.454536	0.108253	0.0458937	39.89	0.826915
38.5931	0.605991	0.549757	0.452505	0.107421	0.056532	40.38	0.826374
39.0502	0.603428	0.554723	0.453154	0.106325	0.0133107	40.87	0.825274
39.5111	0.597377	0.5538	0.450679	0.104985	0.0427074	41.36	0.824568
39.9779	0.594387	0.552883	0.443439	0.104071	0.0455854	41.87	0.823665
40.4467	0.592021	0.548264	0.445395	0.103006	0.0653202	42.37	0.823173
40.9213	0.590081	0.542628	0.44221	0.102102	0.0569946	42.88	0.82273
41.3998	0.587643	0.54425	0.438024	0.100956	0.0496454	43.4	0.82181
41.8822	0.585685	0.544168	0.441422	0.100118	0.0500051	43.92	0.821039
42.3705	0.584866	0.542005	0.437459	0.0987728	0.0400349	44.45	0.820234
42.8627	0.586201	0.543275	0.432165	0.0979791	0.0575085	44.98	0.819397
43.3597	0.586913	0.538174	0.433941	0.0969843	0.0394182	45.51	0.81879
43.8607	0.585543	0.53349	0.432731	0.0958201	0.0503649	46.05	0.818084
44.3666	0.585133	0.531985	0.426997	0.0954131	0.0378765	46.6	0.817017
44.8763	0.586201	0.534583	0.423743	0.0943909	0.0321719	47.15	0.816508
45.391	0.58613	0.534336	0.42124	0.0932754	0.0494912	47.71	0.815211
45.9115	0.587091	0.535741	0.414824	0.0924603	0.0537568	48.27	0.814604
46.4369	0.585365	0.542505	0.41284	0.0918402	0.0513414	48.84	0.813849
46.9662	0.583567	0.544568	0.40814	0.0907419	0.027084	49.41	0.812667
47.5004	0.58088	0.541259	0.408618	0.0898659	0.0617227	49.99	0.811961
48.0404	0.579367	0.540037	0.406643	0.0889646	0.039521	50.58	0.811682
48.5843	0.579171	0.536834	0.40757	0.0884347	0.0466132	51.17	0.810237
49.1342	0.579456	0.535688	0.406374	0.0877415	0.0660911	51.76	0.809728
49.6898	0.580132	0.533502	0.404205	0.0864777	0.0540652	52.37	0.808924
50.2484	0.577463	0.527719	0.40217	0.08582	0.0448659	52.97	0.808415
50.8138	0.577872	0.523635	0.400483	0.0852526	0.0444033	53.59	0.807168
51.3832	0.577481	0.519568	0.401145	0.0846304	0.0479494	54.21	0.806281
51.9593	0.579723	0.519039	0.398999	0.0838143	0.0384418	54.83	0.805526
52.5404	0.578566	0.516342	0.398953	0.0822176	0.0518039	55.47	0.804935
53.1263	0.579474	0.512774	0.394744	0.0816655	0.0302703	56.1	0.804131
53.7172	0.578976	0.511464	0.391124	0.0810646	0.0391099	56.75	0.802588
54.3148	0.579794	0.510947	0.388009	0.0800008	0.0469216	57.4	0.801997
54.9174	0.581076	0.509431	0.393395	0.0791157	0.0333025	58.05	0.801915
55.5258	0.579901	0.505928	0.400306	0.0785036	0.0440436	58.72	0.801045
56.139	0.579456	0.509366	0.402073	0.0779027	0.0324288	59.39	0.80006
56.7582	0.57684	0.505646	0.403074	0.0771973	0.0511872	60.06	0.798976
57.3832	0.575274	0.507803	0.401896	0.0762279	0.050776	60.74	0.798155
58.014	0.573619	0.509119	0.401141	0.0753327	0.0490287	61.43	0.797581
58.6517	0.57159	0.509672	0.406147	0.0749409	0.0504163	62.13	0.796842
59.2943	0.567621	0.509954	0.404928	0.07333	0.0384418	62.83	0.796005
59.9427	0.56634	0.506751	0.404705	0.0731585	0.0558639	63.54	0.795168
60.597	0.564329	0.500069	0.401145	0.0723799	0.0338678	64.26	0.79502
61.2582	0.56198	0.495926	0.400983	0.0724155	0.0364888	64.98	0.79392
61.9252	0.559204	0.492582	0.400455	0.0710726	0.0560181	65.71	0.793149
62.598	0.557851	0.496602	0.398564	0.0707244	0.0398808	66.45	0.792262
63.2777	0.558082	0.491783	0.396111	0.0700819	0.0353582	67.19	0.791671
63.9623	0.556677	0.490519	0.393655	0.0691298	0.0773461	67.94	0.7909
64.6547	0.556926	0.493281	0.39111	0.0685634	0.0353582	68.7	0.790063
65.3529	0.556499	0.490261	0.389766	0.0680021	0.0233323	69.47	0.789242
66.057	0.556427	0.484954	0.389284	0.067317	0.0195292	70.24	0.78893
66.7689	0.558029	0.487516	0.38685	0.0668907	0.0465618	71.02	0.788011
67.4867	0.558616	0.484725	0.384124	0.0663923	0.0374653	71.81	0.787288
68.2103	0.557816	0.479224	0.382423	0.065224	0.043581	72.61	0.786829
68.9427	0.558367	0.475851	0.383336	0.0648281	0.037157	73.41	0.785745
69.6801	0.558688	0.477596	0.380458	0.0641024	0.039778	74.23	0.784974
70.4242	0.55253	0.478966	0.382771	0.0635553	0.0488231	75.05	0.784481
71.1761	0.548935	0.481451	0.385135	0.0628051	0.0419365	75.87	0.783349
71.9349	0.550092	0.481093	0.385603	0.0622885	0.0506219	76.71	0.782823
72.7006	0.551249	0.481575	0.381997	0.0616703	0.0273409	77.55	0.782052
73.473	0.551569	0.478772	0.381158	0.061311	0.0258505	78.4	0.781198
74.2533	0.549166	0.473859	0.379577	0.060636	0.0336109	79.26	0.780427
75.0404	0.547778	0.475369	0.376365	0.0602209	0.0413198	80.13	0.779737
75.8343	0.547405	0.474217	0.363483	0.0592749	0.0404461	81.01	0.779228
76.6361	0.546622	0.472707	0.359738	0.0589196	0.0164457	81.9	0.778457
77.4457	0.547031	0.471802	0.362459	0.0586932	0.0361805	82.79	0.778096
78.2611	0.546034	0.476821	0.361337	0.0578122	0.0319149	83.69	0.777341
79.0853	0.543027	0.473112	0.361151	0.0574062	0.0324288	84.6	0.776372
79.9174	0.542866	0.467406	0.36047	0.0566561	0.0305787	85.53	0.775699
80.7572	0.54324	0.463715	0.358287	0.0559598	0.0226642	86.45	0.774829
81.6049	0.543988	0.460948	0.359937	0.0557009	0.0241546	87.39	0.774189
82.4593	0.545785	0.460624	0.360818	0.0549123	0.0217905	88.34	0.773187
83.3226	0.546105	0.456793	0.361003	0.0542332	0.0242574	89.3	0.772367
84.1937	0.541923	0.451974	0.360697	0.0539165	0.0302189	90.26	0.772038
85.0726	0.536264	0.449006	0.361434	0.0531238	0.0339706	91.24	0.771218
85.9593	0.535481	0.435601	0.362649	0.0525848	0.0296022	92.22	0.770413
86.8549	0.533381	0.43851	0.360688	0.0523391	0.0218419	93.22	0.769609
87.7582	0.532011	0.441325	0.360303	0.051517	0.0366944	94.22	0.768673
88.6703	0.529786	0.443635	0.349252	0.0510673	0.0242574	95.24	0.768345
89.5912	0.528914	0.440702	0.341266	0.0509211	0.0303731	96.26	0.767573
90.5199	0.528629	0.44102	0.338211	0.0503527	0.0205057	97.29	0.766621
91.4574	0.529768	0.43928	0.345252	0.0499081	0.0464076	98.34	0.765571
92.4037	0.529501	0.439562	0.339722	0.0494067	0.0245657	99.39	0.765242
93.3588	0.528772	0.437723	0.340556	0.0487348	0.0333025	100.5	0.764372
94.3226	0.526244	0.435037	0.339889	0.0486921	0.0309898	101.5	0.763749
95.2953	0.526387	0.431258	0.332482	0.0480882	0.0353582	102.6	0.763092
96.2777	0.525159	0.426551	0.332611	0.0475959	0.0242574	103.7	0.762288
97.267	0.523984	0.420986	0.330637	0.0472041	0.0372083	104.8	0.761483
98.267	0.519589	0.419769	0.328704	0.0466357	0.0284202	105.9	0.760925
99.2777	0.518966	0.421086	0.326966	0.0460896	0.0334567	107.1	0.760022
100.295	0.517489	0.424194	0.325186	0.0457597	0.0372083	108.2	0.7593
101.324	0.516367	0.425311	0.320221	0.0453141	0.0349985	109.3	0.758528
102.362	0.517008	0.424406	0.31737	0.044836	0.0386987	110.5	0.757691
103.409	0.516794	0.425041	0.313634	0.0442625	0.034022	111.7	0.756953
104.465	0.518022	0.415996	0.314362	0.0437956	0.0266214	112.9	0.756017
105.532	0.520016	0.419663	0.313249	0.0434201	0.035204	114.1	0.755508
106.609	0.515602	0.419522	0.3128	0.0428466	0.0329941	115.3	0.754654
107.695	0.513911	0.413405	0.309805	0.0425157	0.0284716	116.5	0.754047
108.791	0.511349	0.415315	0.306778	0.0421777	0.0388529	117.7	0.753161
109.898	0.511669	0.413963	0.30492	0.0415037	0.0337136	118.9	0.752422
111.014	0.513004	0.410713	0.30161	0.0413971	0.026827	120.2	0.751667
112.141	0.513111	0.409955	0.299946	0.0407079	0.0388529	121.5	0.750928
113.28	0.51425	0.411107	0.299811	0.040448	0.0347415	122.7	0.750074
114.427	0.514285	0.414316	0.2999	0.0399963	0.0376709	124	0.749286
115.586	0.512203	0.414827	0.301105	0.0396228	0.031144	125.3	0.748449
116.755	0.512968	0.41696	0.301684	0.039295	0.03284	126.7	0.747842
117.937	0.512363	0.419411	0.301235	0.0386738	0.0346387	128	0.746988
119.127	0.514214	0.41736	0.300363	0.0384738	0.0339192	129.3	0.746447
120.329	0.515851	0.41937	0.299014	0.03788	0.0286258	130.7	0.74538
121.543	0.511669	0.425511	0.297651	0.0376465	0.0319149	132	0.74451
122.767	0.510939	0.437776	0.296136	0.0371502	0.0275465	133.4	0.743968
124.003	0.512683	0.436018	0.295756	0.036999	0.0345873	134.8	0.743081
125.251	0.513787	0.432745	0.296302	0.0365168	0.0319663	136.2	0.742244
126.51	0.513075	0.424941	0.29259	0.0361605	0.0348957	137.6	0.741407
127.781	0.512666	0.427956	0.293684	0.0358317	0.0287799	139.1	0.740816
129.063	0.511153	0.431828	0.29061	0.0352835	0.0333539	140.5	0.739995
130.358	0.510601	0.434855	0.28782	0.0350156	0.0397266	142	0.739273
131.663	0.511313	0.438974	0.288937	0.0343629	0.0292939	143.5	0.738666
132.982	0.51174	0.449464	0.286971	0.0342807	0.0389557	145	0.737927
134.313	0.5119	0.449688	0.285428	0.0339904	0.0341762	146.5	0.737106
135.655	0.504586	0.447419	0.286851	0.033627	0.0293966	148	0.736335
137.009	0.503696	0.44642	0.287699	0.0332758	0.0352554	149.5	0.735415
138.377	0.505049	0.454019	0.288251	0.0329216	0.0351012	151.1	0.734874
139.758	0.505832	0.45996	0.286907	0.0326465	0.0251824	152.6	0.733938
141.152	0.50302	0.456546	0.281979	0.0322039	0.0317093	154.2	0.733363
142.557	0.500564	0.455512	0.279754	0.0319441	0.0302703	155.8	0.732674
143.977	0.503305	0.450945	0.275466	0.0315157	0.0312982	157.4	0.731935
145.409	0.503821	0.447901	0.275837	0.0311838	0.0226128	159.1	0.731262
146.854	0.503091	0.456305	0.276129	0.0309311	0.025388	160.7	0.73054
148.313	0.501756	0.453578	0.276018	0.0306174	0.035461	162.4	0.729949
149.786	0.501899	0.451492	0.268861	0.0305616	0.0312468	164	0.729161
151.272	0.500653	0.448577	0.270284	0.0300622	0.0224072	165.7	0.728275
152.771	0.500101	0.445944	0.271095	0.0298795	0.0345873	167.4	0.727716
154.284	0.4972	0.442001	0.269023	0.0295364	0.0318121	169.1	0.726863
155.812	0.496044	0.437664	0.265236	0.0292522	0.0392127	170.9	0.726141
157.354	0.496649	0.434238	0.263818	0.0289142	0.0298078	172.6	0.725353
158.909	0.495901	0.434085	0.256016	0.0286036	0.0330455	174.4	0.72445
160.48	0.496079	0.424929	0.253648	0.0282169	0.0333025	176.2	0.723892
162.065	0.498108	0.421667	0.250584	0.0280981	0.0266728	178	0.723169
163.664	0.498642	0.419769	0.253991	0.0277408	0.0315551	179.8	0.722431
165.279	0.495136	0.416349	0.259725	0.0274424	0.0300134	181.7	0.72179
166.909	0.495706	0.41515	0.258747	0.0270922	0.0288827	183.6	0.721101
168.552	0.495883	0.413869	0.256392	0.0268192	0.0292425	185.4	0.720461
170.211	0.496987	0.412993	0.255066	0.0265167	0.0344331	187.3	0.719919
171.886	0.4964	0.411401	0.254825	0.0262579	0.0286772	189.2	0.719148
173.577	0.496382	0.406729	0.253652	0.0260975	0.0369514	191.2	0.718458
175.284	0.496417	0.400153	0.247701	0.0258133	0.0303731	193.1	0.718015
177.005	0.49478	0.397949	0.249369	0.0255342	0.0287285	195.1	0.71726
178.743	0.495421	0.395586	0.249522	0.0251962	0.0320691	197.1	0.716685
180.497	0.493908	0.393594	0.249156	0.024917	0.0315551	199.1	0.715963
182.268	0.492645	0.397908	0.253143	0.0247424	0.0298592	201.1	0.715421
184.053	0.488961	0.393606	0.251608	0.0245841	0.0264673	203.2	0.714715
185.857	0.488445	0.396292	0.252484	0.02417	0.0372597	205.3	0.713862
187.676	0.489299	0.395822	0.24758	0.023836	0.0307843	207.4	0.713451
189.512	0.489281	0.396809	0.248058	0.0234056	0.0342276	209.5	0.712778
191.367	0.489192	0.401087	0.24612	0.0232402	0.0316065	211.6	0.712286
193.238	0.489459	0.40087	0.245388	0.0230311	0.0345873	213.7	0.711646
195.125	0.489672	0.401498	0.249694	0.0227398	0.0355124	215.9	0.710989
197.031	0.481842	0.406558	0.243042	0.0225083	0.0306301	218.1	0.710316
198.953	0.48307	0.404043	0.242245	0.0222536	0.0309898	220.3	0.709577
200.895	0.484298	0.40248	0.244581	0.0219684	0.0285744	222.6	0.709003
202.854	0.477909	0.4056	0.243649	0.0217694	0.0293966	224.8	0.708494
204.83	0.481219	0.406147	0.242463	0.021542	0.0328914	227.1	0.70787
206.826	0.481148	0.405412	0.24021	0.0213634	0.0335081	229.4	0.707312
208.839	0.482643	0.406594	0.238819	0.0212517	0.0313496	231.7	0.706672
210.871	0.479742	0.401957	0.238541	0.0209046	0.0324288	234.1	0.706212
212.922	0.479671	0.402527	0.239524	0.0207016	0.0329427	236.5	0.705408
214.993	0.4804	0.401927	0.238332	0.0204722	0.0318635	238.8	0.704718
217.082	0.479724	0.403103	0.23239	0.0201037	0.0338164	241.3	0.70416
219.191	0.481041	0.396474	0.231681	0.019849	0.0354096	243.7	0.703684
221.32	0.481895	0.395263	0.229521	0.0196815	0.0298592	246.2	0.703028
223.466	0.477891	0.391009	0.228705	0.019583	0.0343817	248.7	0.702387
225.634	0.476272	0.384656	0.225224	0.0193283	0.0269812	251.2	0.701911
227.823	0.477411	0.400305	0.222276	0.0192562	0.0234351	253.7	0.70132
230.031	0.47499	0.397103	0.221409	0.0188989	0.0326344	256.3	0.700795
232.258	0.473371	0.396762	0.221488	0.0187548	0.0309898	258.8	0.700155
234.507	0.474955	0.398689	0.219995	0.0184289	0.0310412	261.5	0.699564
236.778	0.474599	0.397432	0.218984	0.0184127	0.0283174	264.1	0.698809
239.069	0.47435	0.396615	0.215577	0.0181285	0.0292939	266.7	0.698283
241.38	0.472356	0.397144	0.209612	0.0178676	0.0287799	269.4	0.69766
243.714	0.469491	0.403555	0.210145	0.0176382	0.0261589	272.1	0.697151
246.07	0.475435	0.400141	0.208082	0.0175702	0.0317607	274.9	0.696576
248.446	0.477233	0.397385	0.203465	0.0174535	0.0269298	277.7	0.696002
250.844	0.478941	0.397667	0.200471	0.0172495	0.0252338	280.4	0.695378
253.265	0.479493	0.397626	0.200216	0.0170972	0.0327886	283.3	0.694836
255.709	0.475471	0.395281	0.200281	0.0166668	0.031144	286.1	0.694294
258.175	0.474207	0.392296	0.198241	0.0165653	0.0344845	289	0.693474
260.664	0.47645	0.394564	0.19876	0.0164882	0.0300134	291.9	0.692948
263.176	0.477411	0.393353	0.19857	0.0163562	0.0255936	294.8	0.692292
265.711	0.475275	0.392971	0.195372	0.0162172	0.0363347	297.8	0.691783
268.27	0.476467	0.393947	0.198023	0.0160497	0.0313496	300.8	0.691208
270.853	0.477838	0.390873	0.200285	0.0158294	0.0295508	303.8	0.690535
273.458	0.480863	0.390074	0.195196	0.0157178	0.0314524	306.8	0.690043
276.088	0.482234	0.390386	0.19126	0.01553	0.0301161	309.9	0.689353
278.743	0.484031	0.386989	0.189712	0.0151341	0.0244629	313	0.688615
281.422	0.483746	0.380677	0.195135	0.0150133	0.0283688	316.1	0.688024
284.126	0.483889	0.375735	0.194658	0.0150408	0.0235379	319.3	0.687581
286.856	0.484743	0.377275	0.190097	0.0149494	0.0293966	322.5	0.686957
289.61	0.487715	0.377545	0.190607	0.0147068	0.0333539	325.7	0.686481
292.389	0.48711	0.3757	0.18974	0.0143881	0.0316579	329	0.68589
295.195	0.4838	0.374154	0.187858	0.0143404	0.0301675	332.3	0.685266
298.026	0.480561	0.378344	0.184826	0.0141293	0.0330455	335.6	0.684642
300.883	0.477891	0.37456	0.180733	0.0140014	0.0304245	339	0.683969
303.768	0.478781	0.371756	0.181104	0.0137679	0.0298078	342.3	0.683378
306.678	0.478123	0.376652	0.180803	0.0137334	0.0322233	345.8	0.682639
309.616	0.477962	0.383557	0.180715	0.0136684	0.029962	349.2	0.682114
312.58	0.478959	0.381876	0.17849	0.0134248	0.0312468	352.7	0.681622
315.574	0.477642	0.380824	0.178638	0.0134441	0.0304245	356.2	0.680949
318.593	0.472321	0.379743	0.178481	0.0132624	0.0299106	359.8	0.680505
321.64	0.472588	0.375641	0.176279	0.0131031	0.0335081	363.4	0.679898
324.717	0.473139	0.368283	0.174499	0.0128422	0.034022	367	0.679373
327.822	0.471253	0.3629	0.174082	0.012694	0.032326	370.7	0.678749
330.954	0.467996	0.360567	0.172473	0.0125387	0.0329427	374.4	0.678158
334.118	0.466306	0.359515	0.175023	0.0123448	0.0293453	378.1	0.677715
337.308	0.468833	0.357076	0.172672	0.0122545	0.0332511	381.8	0.677075
340.53	0.46805	0.355354	0.174749	0.0121662	0.0356152	385.7	0.676648
343.781	0.467907	0.363952	0.173145	0.0121022	0.0332511	389.5	0.675975
347.062	0.46732	0.364516	0.169043	0.0117338	0.0349985	393.4	0.675482
350.372	0.468619	0.361725	0.165835	0.0115561	0.0324288	397.3	0.674891
353.714	0.466662	0.360955	0.16456	0.0113166	0.032326	401.2	0.674251
357.087	0.463173	0.355384	0.165056	0.0112577	0.0296536	405.2	0.673611
360.492	0.461572	0.352733	0.162271	0.0111938	0.032326	409.3	0.67302
363.927	0.46207	0.354773	0.162006	0.010938	0.0278035	413.3	0.672445
367.395	0.463939	0.35432	0.160393	0.0108456	0.0316065	417.4	0.671887
370.895	0.465167	0.355907	0.160444	0.0109776	0.0321205	421.6	0.671247
374.426	0.464579	0.355002	0.161608	0.0107147	0.0328914	425.8	0.670902
377.991	0.464971	0.353909	0.160556	0.0106446	0.0363861	430	0.670295
381.588	0.466128	0.353386	0.159638	0.0105299	0.0370028	434.3	0.669786
385.218	0.466199	0.349325	0.157274	0.0103777	0.04096	438.6	0.669261
388.883	0.465576	0.349607	0.155976	0.0103229	0.0423476	442.9	0.668604
392.581	0.463067	0.349742	0.154163	0.0101554	0.0349471	447.3	0.668046
396.314	0.462746	0.347233	0.151883	0.0101869	0.0348443	451.8	0.667586
400.081	0.464241	0.350065	0.156166	0.00997848	0.032326	456.2	0.666979
403.882	0.463814	0.349025	0.154242	0.00978705	0.0339192	460.8	0.666405
407.719	0.46296	0.34792	0.150881	0.00956262	0.0347415	465.3	0.665928
411.592	0.462497	0.353926	0.150506	0.0095068	0.0325316	470	0.66537
415.5	0.462301	0.35003	0.150311	0.00935667	0.0327886	474.6	0.664878
419.446	0.461056	0.348238	0.147748	0.00932856	0.0335081	479.3	0.664287
423.426	0.46175	0.348343	0.146529	0.00919701	0.031401	484.1	0.663778
427.445	0.461305	0.348238	0.145773	0.00911855	0.0326344	488.9	0.6634
431.499	0.461376	0.346193	0.145583	0.00917072	0.0315551	493.7	0.662875
435.592	0.461465	0.344917	0.145676	0.00890163	0.0236921	498.6	0.662448
439.722	0.460984	0.342896	0.147873	0.00886875	0.0261589	503.5	0.662005
443.891	0.461127	0.342173	0.148133	0.00876816	0.0257478	508.5	0.661463
448.098	0.461234	0.342725	0.146835	0.00880703	0.0221503	513.5	0.660889
452.344	0.460789	0.342473	0.144415	0.00871507	0.0268784	518.6	0.660446
456.63	0.461002	0.341385	0.142107	0.0085885	0.026827	523.7	0.660035
460.955	0.460717	0.339158	0.138996	0.00864138	0.0269812	528.9	0.659428
465.321	0.460504	0.338565	0.13959	0.00841421	0.0292939	534.1	0.65887
469.727	0.457852	0.337707	0.139576	0.00840762	0.0277521	539.4	0.65841
474.172	0.458173	0.336408	0.139488	0.00829302	0.0277007	544.8	0.657885
478.659	0.458333	0.336478	0.139604	0.00820197	0.0272895	550.1	0.657376
483.189	0.458849	0.336161	0.141226	0.00795451	0.028266	555.6	0.656736
487.759	0.458742	0.336948	0.139794	0.00810493	0.0298592	561.1	0.656309
492.372	0.459187	0.335021	0.137865	0.00804931	0.0288827	566.6	0.655784
497.029	0.461038	0.333699	0.137995	0.00797511	0.0306815	572.2	0.655423
501.728	0.460611	0.330225	0.135742	0.00798648	0.034279	577.9	0.654914
506.47	0.460629	0.329826	0.133726	0.0078396	0.0301675	583.6	0.654339
511.256	0.460504	0.328556	0.133086	0.00785645	0.0304245	589.3	0.653666
516.087	0.45981	0.327593	0.131237	0.00766461	0.0267242	595.1	0.653321
520.962	0.460273	0.326082	0.132989	0.00761802	0.0312982	601	0.652927
525.882	0.460148	0.324607	0.133541	0.00741573	0.0281632	606.9	0.652468
530.848	0.45997	0.323126	0.132294	0.0073464	0.032583	612.9	0.652041
535.861	0.459561	0.322639	0.130268	0.00725109	0.0296022	619	0.651483
540.918	0.459169	0.323038	0.129638	0.00731067	0.0312982	625.1	0.651089
546.024	0.459739	0.31886	0.129684	0.00709691	0.0332511	631.2	0.650695
551.176	0.460967	0.318196	0.128233	0.00710787	0.032583	637.4	0.650317
556.376	0.461607	0.316774	0.127913	0.00692689	0.0314524	643.7	0.649841
561.624	0.461251	0.317432	0.126156	0.00697124	0.0348957	650.1	0.6493
566.92	0.460842	0.316121	0.123848	0.00698627	0.0324288	656.5	0.649004
572.266	0.457354	0.315122	0.124131	0.00689268	0.032583	662.9	0.648462
577.662	0.455129	0.313641	0.124664	0.00670673	0.0333539	669.5	0.648019
583.107	0.455556	0.312995	0.123523	0.00677646	0.0373625	676.1	0.647559
588.602	0.454845	0.310491	0.122402	0.00661954	0.032583	682.7	0.6471
594.149	0.455112	0.307694	0.121781	0.00657761	0.0357693	689.4	0.646657
599.745	0.455396	0.307095	0.122063	0.00630772	0.0350499	696.2	0.646164
605.396	0.455806	0.305179	0.12191	0.0063201	0.0329427	703.1	0.645885
611.096	0.455236	0.304462	0.121257	0.00612318	0.0345359	710	0.645409
616.852	0.454862	0.303892	0.120497	0.00606167	0.0342276	717	0.645048
622.659	0.454578	0.302193	0.119454	0.00607142	0.0337136	724	0.644654
628.521	0.453884	0.302017	0.118388	0.00587623	0.0349985	731.1	0.64426
634.436	0.452442	0.300342	0.116325	0.00583157	0.035718	738.3	0.643866
640.407	0.452495	0.299373	0.11582	0.0057868	0.0361291	745.6	0.643374
646.431	0.452495	0.297269	0.115106	0.00579736	0.0345873	752.9	0.643111
652.513	0.449417	0.296193	0.116589	0.00577016	0.032326	760.3	0.642651
658.651	0.449595	0.294812	0.115171	0.00572732	0.0378765	767.8	0.642372
664.845	0.449185	0.294189	0.115347	0.00554177	0.0366944	775.4	0.642027
671.096	0.449256	0.292685	0.112959	0.00560044	0.0334567	783	0.641568
677.407	0.449061	0.292779	0.112209	0.00564236	0.0325316	790.7	0.641157
683.775	0.449061	0.292132	0.111189	0.00549813	0.0363347	798.4	0.640731
690.201	0.449079	0.290828	0.110303	0.0054018	0.0375167	806.3	0.640402
696.688	0.448901	0.290305	0.109659	0.00522529	0.0333539	814.2	0.639959
703.235	0.449061	0.28833	0.109668	0.00510145	0.0343817	822.2	0.639614
709.84	0.449007	0.287601	0.109423	0.00517129	0.0354096	830.3	0.639286
716.509	0.448402	0.28595	0.109177	0.00501792	0.0359235	838.4	0.639056
723.239	0.448153	0.286379	0.107735	0.00490839	0.0349471	846.6	0.638646
730.031	0.445857	0.285486	0.108083	0.00498148	0.0347929	855	0.63835
736.885	0.445537	0.283558	0.107017	0.00486942	0.0341248	863.3	0.638006
743.804	0.445217	0.282853	0.106822	0.00491124	0.0363861	871.8	0.637546
750.787	0.444701	0.284875	0.106317	0.00472325	0.0348957	880.4	0.637152
757.833	0.443775	0.284551	0.105649	0.0047668	0.0355638	889	0.636791
764.946	0.443384	0.282418	0.104769	0.00474416	0.0387501	897.7	0.636528
772.123	0.443686	0.280908	0.101774	0.00471655	0.0369514	906.5	0.636134
779.368	0.443989	0.27958	0.10005	0.00460794	0.0361805	915.4	0.63579
786.679	0.443651	0.278757	0.0986454	0.00460307	0.0360777	924.4	0.635543
794.059	0.443295	0.278193	0.0991785	0.00456044	0.0335081	933.5	0.6351
801.505	0.442903	0.275924	0.0983302	0.00461728	0.0370028	942.6	0.634493
809.022	0.442102	0.275149	0.0971621	0.00439083	0.0346901	951.9	0.634296
816.608	0.441978	0.274549	0.0955212	0.00448208	0.0362833	961.2	0.634115
824.263	0.441746	0.272052	0.0979316	0.00433114	0.0367972	970.6	0.633787
831.991	0.441604	0.272487	0.0978991	0.0041326	0.0362319	980.1	0.633426
839.788	0.441533	0.270247	0.0972409	0.00410327	0.0352554	989.7	0.633065
847.659	0.4418	0.270612	0.0972409	0.00419777	0.0372083	999.4	0.632736
855.603	0.4418	0.269231	0.0963834	0.0040242	0.035461	1009	0.63249
863.619	0.441782	0.26852	0.0949974	0.00404724	0.0362833	1019	0.632277
871.709	0.441568	0.26842	0.0940471	0.00407942	0.0351526	1029	0.631883
879.875	0.440892	0.267938	0.0924294	0.00413159	0.0337136	1039	0.631735
888.118	0.440607	0.267709	0.0917248	0.00409454	0.0364375	1049	0.631407
896.435	0.440251	0.267656	0.0915858	0.0040042	0.0353068	1060	0.631111
904.829	0.440038	0.267591	0.090668	0.00398725	0.0359235	1070	0.630848
913.301	0.439611	0.266627	0.0907885	0.0038555	0.0356666	1080	0.630668
921.853	0.439255	0.2649	0.0909229	0.00399019	0.0354096	1091	0.630405
930.483	0.439112	0.264106	0.0905428	0.00380526	0.035461	1102	0.630143
939.192	0.438846	0.263125	0.0901349	0.00375329	0.0377223	1113	0.629814
947.982	0.438436	0.263507	0.0885218	0.00379521	0.0363347	1123	0.629667
956.854	0.438401	0.261761	0.0889482	0.00364732	0.0354096	1134	0.629322
965.808	0.437564	0.259852	0.0868855	0.00359961	0.0365916	1146	0.628994
974.843	0.437529	0.259035	0.0868577	0.00368873	0.035718	1157	0.628846
983.963	0.437493	0.25937	0.0870755	0.003768	0.0350499	1168	0.6286
993.168	0.437226	0.257325	0.0873537	0.00362834	0.0361291	1179	0.62814
1002.46	0.436959	0.256231	0.0867928	0.00357088	0.0343817	1191	0.628074
1011.83	0.436158	0.25669	0.0859909	0.00351952	0.0351526	1203	0.627795
1021.3	0.436034	0.255579	0.0848367	0.00341315	0.0369514	1214	0.627352
1030.85	0.435784	0.254445	0.084044	0.00346309	0.0358721	1226	0.627024
1040.48	0.435731	0.254445	0.0835619	0.0033966	0.0347415	1238	0.626679
1050.21	0.435357	0.252124	0.0839837	0.00331997	0.0353068	1250	0.626416
1060.03	0.434539	0.252988	0.0843638	0.00348623	0.0363861	1263	0.626219
1069.94	0.434129	0.252952	0.0826766	0.00331895	0.0363861	1275	0.626006
1079.94	0.433862	0.252153	0.0830057	0.00336524		1287	0.62571
						1300	0.625399
						1313	0.625202
						1326	0.62489
						1338	0.624578
						1352	0.624315
						1365	0.624135
						1378	0.62379
						1392	0.623511
						1405	0.623248
						1419	0.6231
						1433	0.622723
						1447	0.622559
						1461	0.62228
						1475	0.62205
						1490	0.62159
						1504	0.621524
						1519	0.621229
						1534	0.620983
						1549	0.620802
						1564	0.62054
						1579	0.620408
						1594	0.620211
						1610	0.619752
						1626	0.619555
						1642	0.619276
						1658	0.618964
						1674	0.618767
						1690	0.618783
						1707	0.618553
						1723	0.618176
						1740	0.617995
						1757	0.617847
						1774	0.617618
						1791	0.617322
						1809	0.617109
						1827	0.616764
						1844	0.616567
						1862	0.616288
						1880	0.616157
						1899	0.615779
						1917	0.615566
						1936	0.615352
						1955	0.615024
						1974	0.614893
						1993	0.614646
						2013	0.6144
						2032	0.614137
						2052	0.614006
						2072	0.613891
