# Supplementary material for: Dynamic matrices with DNA-encoded viscoelasticity for cell and organoid culture
Source: Nat Nanotechnol. 2023 Aug 7;18(12):1463–73. doi: 10.1038/s41565-023-01483-3 (PMC10716043; doi:10.1038/s41565-023-01483-3)
Supplement: Supplementary file 12 — Rheological data. [file 41565_2023_1483_MOESM12_ESM.xlsx]

## Sheet: Fig_4_c
Sample	Test Time	Temperature	Storage Modulus
	[min]	[°C]	[Pa]
-BS	0.166667	4.09	32.43
-BS	0.333333	4.03	34.186
-BS	0.5	4	34.947
-BS	0.666667	3.98	35.365
-BS	0.833333	3.96	35.635
-BS	1	3.96	35.839
-BS	1.16667	3.95	35.96
-BS	1.33333	3.95	36.044
-BS	1.5	3.95	36.103
-BS	1.66667	3.96	36.183
-BS	1.83333	3.96	36.261
-BS	2	3.96	36.214
-BS	2.16667	3.96	36.342
-BS	2.33333	3.96	36.349
-BS	2.5	3.97	36.315
-BS	2.66667	3.97	36.369
-BS	2.83333	3.98	36.458
-BS	3	3.98	36.451
-BS	3.16667	3.98	36.454
-BS	3.33333	3.98	36.496
-BS	3.5	3.98	36.486
-BS	3.66667	3.99	36.41
-BS	3.83333	3.99	36.498
-BS	4	3.99	36.538
-BS	4.16667	3.99	36.5
-BS	4.33333	3.99	36.471
-BS	4.5	3.99	36.49
-BS	4.66667	3.99	36.491
-BS	4.83333	4	36.484
-BS	5	4	36.528
-BS	5.0167	4	36.546
-BS	5.03337	4	36.506
-BS	5.05003	4.21	36.354
-BS	5.0667	4.71	35.283
-BS	5.08337	5.38	34.995
-BS	5.10003	6.18	34.552
-BS	5.1167	6.97	34.316
-BS	5.13337	7.65	32.363
-BS	5.15003	8.24	32.744
-BS	5.1667	8.78	32.577
-BS	5.18337	9.28	31.9
-BS	5.20003	9.76	31.798
-BS	5.2167	10.23	31.566
-BS	5.23337	10.68	30.86
-BS	5.25003	11.13	30.539
-BS	5.2667	11.57	30.15
-BS	5.28337	12	29.865
-BS	5.30003	12.44	28.66
-BS	5.3167	12.87	28.72
-BS	5.33337	13.3	28.298
-BS	5.35003	13.72	27.476
-BS	5.3667	14.15	26.922
-BS	5.38337	14.57	25.823
-BS	5.40003	14.99	25.418
-BS	5.4167	15.41	25.125
-BS	5.43337	15.83	24.207
-BS	5.45003	16.24	23.536
-BS	5.4667	16.66	23.11
-BS	5.48337	17.07	22.061
-BS	5.50003	17.49	21.373
-BS	5.5167	17.9	20.111
-BS	5.53337	18.31	19.623
-BS	5.55003	18.73	19.006
-BS	5.5667	19.14	17.769
-BS	5.5684	19.22	17.802
-BS	5.5701	19.22	17.968
-BS	5.5718	19.32	17.971
-BS	5.57352	19.32	17.6
-BS	5.57527	19.42	16.691
-BS	5.57702	19.42	16.645
-BS	5.5788	19.53	16.91
-BS	5.5806	19.53	17.33
-BS	5.58242	19.53	17.315
-BS	5.58425	19.63	16.481
-BS	5.58612	19.63	15.379
-BS	5.588	19.73	15.564
-BS	5.5899	19.73	15.975
-BS	5.59182	19.84	16.588
-BS	5.59375	19.84	16.33
-BS	5.59572	19.94	15.412
-BS	5.5977	19.94	15.206
-BS	5.59972	20.04	15.54
-BS	5.60173	20.04	15.945
-BS	5.60378	20.12	15.874
-BS	5.60587	20.15	15.318
-BS	5.60797	20.22	15.069
-BS	5.61008	20.25	15.267
-BS	5.61222	20.35	15.434
-BS	5.61438	20.35	15.376
-BS	5.61658	20.46	14.947
-BS	5.61878	20.46	14.731
-BS	5.62103	20.56	14.882
-BS	5.62328	20.56	15.105
-BS	5.62558	20.66	14.937
-BS	5.62788	20.66	14.327
-BS	5.63023	20.77	14.439
-BS	5.63258	20.77	14.538
-BS	5.63498	20.87	14.607
-BS	5.6374	20.97	14.047
-BS	5.63983	20.97	13.837
-BS	5.6423	21.07	14.001
-BS	5.6448	21.07	14.204
-BS	5.64732	21.17	13.919
-BS	5.64987	21.28	13.619
-BS	5.65245	21.28	13.664
-BS	5.65507	21.38	13.742
-BS	5.6577	21.38	13.528
-BS	5.66037	21.48	13.233
-BS	5.66305	21.59	13.248
-BS	5.66578	21.59	13.313
-BS	5.66853	21.69	13.096
-BS	5.67132	21.79	12.97
-BS	5.67413	21.79	12.87
-BS	5.67697	21.89	12.874
-BS	5.67985	22	12.695
-BS	5.68277	22	12.738
-BS	5.6857	22.1	12.481
-BS	5.68867	22.2	12.463
-BS	5.69168	22.3	12.213
-BS	5.69472	22.3	12.114
-BS	5.69778	22.41	12.089
-BS	5.70088	22.51	11.806
-BS	5.70403	22.59	11.859
-BS	5.7072	22.61	11.833
-BS	5.7104	22.71	11.635
-BS	5.71365	22.81	11.525
-BS	5.71693	22.91	11.445
-BS	5.72025	22.91	11.304
-BS	5.7236	23.02	10.885
-BS	5.72698	23.12	10.937
-BS	5.73042	23.22	10.936
-BS	5.73387	23.32	10.662
-BS	5.73737	23.38	10.572
-BS	5.74092	23.43	10.595
-BS	5.74448	23.53	10.466
-BS	5.7481	23.63	10.231
-BS	5.75177	23.73	10.12
-BS	5.75547	23.84	9.9311
-BS	5.7592	23.94	9.8812
-BS	5.76298	24.04	9.7874
-BS	5.7668	24.13	9.7835
-BS	5.77065	24.18	9.6464
-BS	5.77457	24.25	9.415
-BS	5.77852	24.35	9.3481
-BS	5.7825	24.45	9.3275
-BS	5.78653	24.56	9.0654
-BS	5.79062	24.66	9.0376
-BS	5.79473	24.76	8.8997
-BS	5.7989	24.86	8.8637
-BS	5.80312	24.96	8.7363
-BS	5.80738	25.07	8.7103
-BS	5.81168	25.17	8.4371
-BS	5.81603	25.27	8.457
-BS	5.82045	25.38	8.3752
-BS	5.8249	25.51	8.3479
-BS	5.8294	25.66	8.2613
-BS	5.83393	25.78	8.0374
-BS	5.83853	25.88	7.6205
-BS	5.84318	25.98	7.6429
-BS	5.84788	26.08	7.4969
-BS	5.85263	26.19	7.3273
-BS	5.85745	26.29	7.2803
-BS	5.8623	26.41	7.1792
-BS	5.86722	26.59	7.1475
-BS	5.87218	26.69	7.0918
-BS	5.8772	26.79	6.9701
-BS	5.88227	26.9	6.9766
-BS	5.8874	27.03	6.8045
-BS	5.89258	27.2	6.7941
-BS	5.89782	27.3	6.6423
-BS	5.90312	27.41	6.639
-BS	5.90848	27.56	6.5255
-BS	5.9139	27.71	6.4397
-BS	5.91937	27.82	6.2945
-BS	5.92492	27.94	6.1586
-BS	5.9305	28.12	6.1018
-BS	5.93617	28.22	5.9771
-BS	5.94188	28.37	5.8777
-BS	5.94767	28.52	5.7827
-BS	5.95352	28.62	5.7741
-BS	5.95943	28.82	5.6513
-BS	5.9654	28.92	5.6954
-BS	5.97145	29.1	5.6009
-BS	5.97755	29.23	5.5086
-BS	5.98372	29.39	5.4265
-BS	5.98997	29.53	5.3234
-BS	5.99628	29.7	5.2426
-BS	6.00265	29.84	5.1806
-BS	6.0091	30.02	5.0427
-BS	6.01563	30.13	4.9479
-BS	6.02222	30.34	4.8988
-BS	6.02888	30.44	4.929
-BS	6.03562	30.65	4.6755
-BS	6.04243	30.82	4.6116
-BS	6.04932	30.95	4.6155
-BS	6.05628	31.15	4.5899
-BS	6.06332	31.33	4.4788
-BS	6.07043	31.45	4.44
-BS	6.07763	31.65	4.3708
-BS	6.0849	31.85	4.2619
-BS	6.09225	32	4.3177
-BS	6.09968	32.16	4.2481
-BS	6.1072	32.36	4.1768
-BS	6.1148	32.56	4.1305
-BS	6.12248	32.76	4.0873
-BS	6.13025	32.94	4.0595
-BS	6.1381	33.1	3.9418
-BS	6.14603	33.28	3.9392
-BS	6.15407	33.46	3.9798
-BS	6.16217	33.65	3.9451
-BS	6.17037	33.86	3.8556
-BS	6.17867	34.06	3.7402
-BS	6.18705	34.25	3.792
-BS	6.19552	34.45	3.7563
-BS	6.20408	34.65	3.616
-BS	6.21275	34.82	3.59
-BS	6.2215	34.96	3.5192
-BS	6.23035	35.06	3.553
-BS	6.2393	35.12	3.6057
-BS	6.24835	35.16	3.6096
-BS	6.25748	35.19	3.6154
-BS	6.26673	35.23	3.6326
-BS	6.27608	35.29	3.6325
-BS	6.28553	35.36	3.5702
-BS	6.29508	35.42	3.549
-BS	6.30475	35.5	3.5597
-BS	6.31452	35.57	3.571
-BS	6.32438	35.63	3.5156
-BS	6.33437	35.69	3.518
-BS	6.34445	35.74	3.5422
-BS	6.35465	35.79	3.5662
-BS	6.36497	35.84	3.5879
-BS	6.3754	35.88	3.6138
-BS	6.38593	35.93	3.6305
-BS	6.39658	35.98	3.6454
-BS	6.40737	36.02	3.6506
-BS	6.41825	36.07	3.6505
-BS	6.42927	36.11	3.6098
-BS	6.4404	36.15	3.6052
-BS	6.45165	36.19	3.6157
-BS	6.46303	36.23	3.6325
-BS	6.47453	36.26	3.6729
-BS	6.48615	36.3	3.7027
-BS	6.49792	36.34	3.685
-BS	6.5098	36.37	3.6765
-BS	6.52182	36.4	3.7197
-BS	6.53395	36.43	3.7323
-BS	6.54623	36.46	3.7214
-BS	6.55865	36.49	3.7526
-BS	6.5712	36.52	3.7409
-BS	6.5839	36.55	3.7455
-BS	6.59672	36.57	3.7643
-BS	6.60968	36.6	3.7239
-BS	6.6228	36.63	3.7213
-BS	6.63605	36.65	3.7102
-BS	6.64945	36.68	3.7456
-BS	6.663	36.7	3.7607
-BS	6.6767	36.73	3.7583
-BS	6.69055	36.75	3.7904
-BS	6.70455	36.77	3.7811
-BS	6.7187	36.79	3.7901
-BS	6.733	36.81	3.8046
-BS	6.74747	36.82	3.8173
-BS	6.76208	36.84	3.8025
-BS	6.77687	36.86	3.8065
-BS	6.79182	36.87	3.8146
-BS	6.80693	36.89	3.829
-BS	6.8222	36.9	3.8463
-BS	6.83765	36.92	3.8616
-BS	6.85327	36.94	3.8744
-BS	6.86905	36.95	3.8856
-BS	6.885	36.96	3.8945
-BS	6.90113	36.97	3.9039
-BS	6.91745	36.98	3.9004
-BS	6.93393	37	3.9184
-BS	6.9506	37.01	3.9227
-BS	6.96745	37.02	3.9606
-BS	6.98448	37.03	3.9742
-BS	7.00172	37.04	3.9655
-BS	7.01913	37.05	3.9925
-BS	7.03673	37.05	4.0115
-BS	7.05453	37.06	4.001
-BS	7.07252	37.07	4.0382
-BS	7.09072	37.08	4.0404
-BS	7.1091	37.09	4.0601
-BS	7.12768	37.1	4.0584
-BS	7.14648	37.1	4.0911
-BS	7.16548	37.11	4.0963
-BS	7.1847	37.11	4.113
-BS	7.20412	37.12	4.1251
-BS	7.22375	37.12	4.1291
-BS	7.2436	37.13	4.1311
-BS	7.26367	37.13	4.1546
-BS	7.28395	37.13	4.1708
-BS	7.30447	37.14	4.187
-BS	7.3252	37.14	4.1988
-BS	7.34617	37.14	4.2075
-BS	7.36735	37.14	4.2158
-BS	7.38878	37.15	4.2299
-BS	7.41043	37.15	4.2427
-BS	7.43233	37.15	4.255
-BS	7.45448	37.15	4.0925
-BS	7.47685	37.15	4.1144
-BS	7.49948	37.15	4.1297
-BS	7.52237	37.15	4.1578
-BS	7.54548	37.15	4.1863
-BS	7.56887	37.15	4.206
-BS	7.5925	37.15	4.2281
-BS	7.6164	37.15	4.2466
-BS	7.64055	37.16	4.2724
-BS	7.66498	37.16	4.2886
-BS	7.68967	37.15	4.3034
-BS	7.71463	37.15	4.297
-BS	7.73987	37.15	4.3271
-BS	7.76538	37.15	4.3522
-BS	7.79117	37.15	4.3747
-BS	7.81725	37.15	4.3859
-BS	7.84362	37.15	4.4057
-BS	7.87027	37.15	4.4185
-BS	7.8972	37.15	4.4331
-BS	7.92445	37.14	4.4549
-BS	7.95198	37.14	4.4688
-BS	7.97982	37.14	4.4815
-BS	8.00797	37.14	4.4971
-BS	8.03642	37.14	4.5077
-BS	8.06518	37.13	4.5201
-BS	8.09427	37.13	4.5304
-BS	8.12367	37.13	4.5483
-BS	8.1534	37.12	4.5539
-BS	8.18345	37.12	4.5654
-BS	8.21383	37.12	4.5805
-BS	8.24455	37.11	4.5959
-BS	8.2756	37.11	4.6082
-BS	8.30698	37.11	4.6224
-BS	8.33872	37.11	4.6365
-BS	8.3708	37.11	4.6492
-BS	8.40323	37.11	4.661
-BS	8.43603	37.11	4.6747
-BS	8.46918	37.11	4.6961
-BS	8.5027	37.1	4.7032
-BS	8.53658	37.1	4.718
-BS	8.57083	37.1	4.7324
-BS	8.60547	37.1	4.752
-BS	8.64048	37.09	4.7591
-BS	8.67588	37.09	4.7755
-BS	8.71167	37.09	4.7942
-BS	8.74783	37.09	4.8121
-BS	8.78442	37.08	4.8272
-BS	8.82138	37.08	4.8419
-BS	8.85877	37.08	4.8502
-BS	8.89655	37.08	4.86
-BS	8.93477	37.08	4.8766
-BS	8.97338	37.07	4.8989
-BS	9.01243	37.07	4.9034
-BS	9.05192	37.07	4.9291
-BS	9.09182	37.06	4.9385
-BS	9.13217	37.06	4.9516
-BS	9.17297	37.06	4.9737
-BS	9.2142	37.06	4.9893
-BS	9.25588	37.06	5.0038
-BS	9.29803	37.06	5.0185
-BS	9.34065	37.05	5.0335
-BS	9.38373	37.05	5.042
-BS	9.42728	37.05	5.0647
-BS	9.47132	37.05	5.083
-BS	9.51582	37.05	5.0906
-BS	9.56082	37.04	5.1099
-BS	9.60632	37.04	5.1235
-BS	9.65232	37.04	5.131
-BS	9.6988	37.04	5.141
-BS	9.74582	37.04	5.158
-BS	9.79333	37.04	5.1727
-BS	9.84138	37.03	5.1906
-BS	9.88997	37.04	5.2062
-BS	9.93907	37.03	5.2183
-BS	9.98872	37.03	5.2353
-BS	10.0389	37.03	5.2492
-BS	10.0897	37.03	5.2652
-BS	10.1409	37.03	5.2799
-BS	10.1928	37.02	5.296
-BS	10.2452	37.02	5.3112
-BS	10.2982	37.03	5.3264
-BS	10.3518	37.02	5.3437
-BS	10.406	37.02	5.3618
-BS	10.4608	37.02	5.3783
-BS	10.5161	37.02	5.3951
-BS	10.5721	37.02	5.413
-BS	10.6287	37.02	5.4297
-BS	10.6859	37.02	5.4455
-BS	10.7438	37.02	5.4616
-BS	10.8022	37.01	5.4781
-BS	10.8613	37.02	5.4947
-BS	10.9211	37.01	5.5113
-BS	10.9815	37.02	5.5282
-BS	11.0426	37.01	5.5445
-BS	11.1044	37.01	5.5602
-BS	11.1668	37.01	5.5754
-BS	11.2299	37.01	5.5912
-BS	11.2937	37.01	5.6073
-BS	11.3582	37.01	5.6239
-BS	11.4235	37.01	5.6401
-BS	11.4894	37.01	5.6567
-BS	11.5561	37.01	5.6707
-BS	11.6234	37.01	5.6882
-BS	11.6916	37.01	5.7069
-BS	11.7604	37.01	5.7238
-BS	11.8301	37.01	5.7383
-BS	11.9005	37.01	5.7548
-BS	11.9716	37.01	5.7701
-BS	12.0436	37.01	5.7876
-BS	12.1163	37.01	5.8019
-BS	12.1898	37.01	5.817
-BS	12.2642	37	5.8335
-BS	12.3394	37.01	5.8483
-BS	12.4154	37.01	5.8636
-BS	12.4922	37	5.8787
-BS	12.5698	37	5.8946
-BS	12.6483	37	5.9095
-BS	12.7277	37	5.9249
-BS	12.8079	37	5.9403
-BS	12.8891	37	5.9559
-BS	12.9711	37	5.9713
-BS	13.054	37	5.9863
-BS	13.1378	37	6
-BS	13.2226	37	6.0148
-BS	13.3083	37	6.0299
-BS	13.3949	37	6.0453
-BS	13.4824	37	6.0614
-BS	13.571	37	6.0765
-BS	13.6605	37	6.0916
-BS	13.7509	37	6.1065
-BS	13.8424	37	6.1211
-BS	13.9349	37	6.1362
-BS	14.0284	37	6.1519
-BS	14.1229	37	6.1673
-BS	14.2185	37	6.1831
-BS	14.3151	37	6.1973
-BS	14.4127	37	6.2121
-BS	14.5115	37	6.2265
-BS	14.6113	37	6.2406
-BS	14.7122	37	6.2558
-BS	14.8142	37	6.2698
-BS	14.9174	37	6.2842
-BS	15.0216	37	6.2997
-BS	15.1271	37	6.3144
-BS	15.2336	37	6.3294
-BS	15.3414	37	6.3446
-BS	15.4503	37	6.3588
-BS	15.5604	37	6.3747
-BS	15.6717	37	6.3912
-BS	15.7843	37	6.4075
-BS	15.8981	37	6.4235
-BS	16.0131	37	6.4407
-BS	16.1294	37	6.4584
-BS	16.247	37	6.4737
-BS	16.3659	37	6.491
-BS	16.486	37	6.509
-BS	16.6075	37	6.5268
-BS	16.7303	37	6.5444
-BS	16.8545	37	6.5612
-BS	16.98	37	6.5782
-BS	17.1069	37	6.5954
-BS	17.2352	37	6.6118
-BS	17.3649	37	6.6279
-BS	17.4961	37	6.6444
-BS	17.6286	37	6.6606
-BS	17.7627	37	6.6754
-BS	17.8981	37	6.6913
-BS	18.0351	37	6.7048
-BS	18.1736	37	6.7193
-BS	18.3136	37	6.7334
-BS	18.4551	37	6.7472
-BS	18.5983	37	6.7605
-BS	18.7429	37	6.7739
-BS	18.8892	37	6.7871
-BS	19.037	37	6.8014
-BS	19.1865	37	6.8143
-BS	19.3376	37	6.8274
-BS	19.4904	37	6.8404
-BS	19.6449	37	6.8539
-BS	19.801	37	6.8665
-BS	19.9588	37	6.8791
-BS	20.1184	37	6.8923
-BS	20.2798	37	6.9048
-BS	20.4429	37	6.918
-BS	20.6078	37	6.9325
-BS	20.7745	37	6.9464
-BS	20.9431	37	6.9595
-BS	21.1135	37	6.9717
-BS	21.2857	37	6.9847
-BS	21.4599	37	6.9972
-BS	21.6359	37	7.0108
-BS	21.8139	37	7.0245
-BS	21.9939	37	7.0358
-BS	22.1758	37	7.0493
-BS	22.3598	37	7.0612
-BS	22.5457	37	7.075
-BS	22.7337	37	7.0881
-BS	22.9237	37	7.1015
-BS	23.1158	37	7.1151
-BS	23.3101	37	7.1297
-BS	23.5064	37	7.1436
-BS	23.705	37	7.1553
-BS	23.9057	37	7.1675
-BS	24.1086	37	7.1787
-BS	24.3137	37	7.1899
-BS	24.5211	37	7.2018
-BS	24.7307	37	7.2131
-BS	24.9427	37	7.2255
-BS	25.157	37	7.2381
-BS	25.3736	37	7.2511
-BS	25.5926	37	7.2629
-BS	25.814	37	7.2758
-BS	26.0379	37	7.2889
-BS	26.2642	37	7.3029
-BS	26.493	37	7.3154
-BS	26.7242	37	7.3274
-BS	26.9581	37	7.3386
-BS	27.1945	37	7.3501
-BS	27.4335	37	7.3628
-BS	27.6751	37	7.3751
-BS	27.9194	37	7.3863
-BS	28.1663	37	7.3979
-BS	28.416	37	7.4096
-BS	28.6684	37	7.4229
-BS	28.9235	37	7.4355
-BS	29.1815	37	7.4475
-BS	29.4423	37	7.4579
-BS	29.7059	37	7.4694
-BS	29.9725	37	7.4821
-BS	30.2419	37	7.4941
-BS	30.5144	37	7.5056
-BS	30.7898	37	7.5156
-BS	31.0682	37	7.5267
-BS	31.3497	37	7.5388
-BS	31.6343	37	7.5492
-BS	31.9221	37	7.5618
-BS	32.2129	37	7.574
-BS	32.507	37	7.5857
-BS	32.8043	37	7.5962
-BS	33.1048	37	7.6057
-BS	33.4087	37	7.6172
-BS	33.7159	37	7.6294
-BS	34.0264	37	7.642
-BS	34.3404	37	7.651
-BS	34.6578	37	7.6632
-BS	34.9787	37	7.6758
-BS	35.3031	37	7.6892
-BS	35.631	37	7.7006
-BS	35.9626	37	7.7118
-BS	36.2978	37	7.7234
-BS	36.6367	37	7.7342
-BS	36.9793	37	7.7456
-BS	37.3257	37	7.7554
-BS	37.6758	37	7.7672
-BS	38.0298	37	7.777
-BS	38.3877	37	7.7869
-BS	38.7495	37	7.7938
-BS	39.1153	37	7.8034
-BS	39.4851	37	7.8126
-BS	39.859	37	7.8203
-BS	40.2369	37	7.8311
-BS	40.6191	37	7.8402
-BS	41.0053	37	7.8495
-BS	41.3959	37	7.8603
-BS	41.7907	37	7.8713
-BS	42.1899	37	7.8827
-BS	42.5934	37	7.8929
-BS	43.0014	37	7.9035
-BS	43.4138	37	7.9153
-BS	43.8308	37	7.9272
-BS	44.2523	37	7.9357
-BS	44.6785	37	7.9467
-BS	45.1094	37	7.957
-BS	45.5449	37	7.9668
-BS	45.9853	37	7.9757
-BS	46.4305	37	7.9848
-BS	46.8805	37	7.9942
-BS	47.3356	37	8.0062
-BS	47.7956	37	8.0174
-BS	48.2606	37	8.0255
-BS	48.7308	37	8.0371
-BS	49.2061	37	8.048
-BS	49.6866	37	8.0581
-BS	50.1724	37	8.0675
-BS	50.6636	37	8.0764
-BS	51.1601	37	8.0849
-BS	51.662	37	8.0947
-BS	52.1695	37	8.1027
-BS	52.6826	37	8.1118
-BS	53.2012	37	8.1238
-BS	53.7256	37	8.133
-BS	54.2557	37	8.1431
-BS	54.7917	37	8.1522
-BS	55.3335	37	8.1648
-BS	55.8813	37	8.1757
-BS	56.435	37	8.1868
-BS	56.9949	37	8.1958
-BS	57.5609	37	8.2072
-BS	58.1331	37	8.2178
-BS	58.7116	37	8.2297
-BS	59.2964	37.01	8.2423
-BS	59.8877	37	8.2541
-BS	60.4854	37	8.2644
-BS	61.0897	37	8.2742
-BS	61.7007	37	8.2869
-BS	62.3183	37	8.2971
-BS	62.9427	37	8.3033
-BS	63.5739	37	8.3093
-BS	64.2121	37	8.3175
-BS	64.8573	37	8.3246
-BS	65.5096	37	8.3334
-BS	66.169	37	8.342
-BS	66.8357	37	8.3518
+BS	0.166667	4.09	4.203
+BS	0.333333	4.03	4.3759
+BS	0.5	4	4.4563
+BS	0.666667	3.98	4.507
+BS	0.833333	3.96	4.544
+BS	1	3.96	4.5723
+BS	1.16667	3.95	4.5963
+BS	1.33333	3.95	4.6171
+BS	1.5	3.95	4.6343
+BS	1.66667	3.96	4.6496
+BS	1.83333	3.96	4.6631
+BS	2	3.96	4.6764
+BS	2.16667	3.96	4.6884
+BS	2.33333	3.96	4.7006
+BS	2.5	3.97	4.7107
+BS	2.66667	3.97	4.721
+BS	2.83333	3.98	4.7307
+BS	3	3.98	4.7402
+BS	3.16667	3.98	4.7491
+BS	3.33333	3.98	4.7578
+BS	3.5	3.98	4.7663
+BS	3.66667	3.99	4.774
+BS	3.83333	3.99	4.782
+BS	4	3.99	4.7903
+BS	4.16667	3.99	4.7975
+BS	4.33333	3.99	4.8048
+BS	4.5	3.99	4.8127
+BS	4.66667	3.99	4.8201
+BS	4.83333	4	4.8274
+BS	5	4	4.8346
+BS	5.0167	4	4.8476
+BS	5.03337	4	4.7967
+BS	5.05003	4.21	4.8136
+BS	5.0667	4.71	4.7823
+BS	5.08337	5.38	4.7573
+BS	5.10003	6.18	4.6563
+BS	5.1167	6.97	4.5425
+BS	5.13337	7.65	4.4184
+BS	5.15003	8.24	4.3894
+BS	5.1667	8.78	4.3248
+BS	5.18337	9.28	4.3177
+BS	5.20003	9.76	4.3133
+BS	5.2167	10.23	4.3128
+BS	5.23337	10.68	4.3425
+BS	5.25003	11.13	4.3524
+BS	5.2667	11.57	4.3004
+BS	5.28337	12	4.2162
+BS	5.30003	12.44	4.1983
+BS	5.3167	12.87	4.2153
+BS	5.33337	13.3	4.1935
+BS	5.35003	13.72	4.1769
+BS	5.3667	14.15	4.1488
+BS	5.38337	14.57	4.123
+BS	5.40003	14.99	4.1083
+BS	5.4167	15.41	4.0769
+BS	5.43337	15.83	4.0367
+BS	5.45003	16.24	3.9583
+BS	5.4667	16.66	3.9421
+BS	5.48337	17.07	3.9157
+BS	5.50003	17.49	3.8707
+BS	5.5167	17.9	3.8301
+BS	5.53337	18.31	3.7955
+BS	5.55003	18.73	3.7759
+BS	5.5667	19.14	3.733
+BS	5.5684	19.22	3.7636
+BS	5.5701	19.22	3.7391
+BS	5.5718	19.32	3.7244
+BS	5.57352	19.32	3.7808
+BS	5.57527	19.42	3.6915
+BS	5.57702	19.42	3.6649
+BS	5.5788	19.53	3.7593
+BS	5.5806	19.53	3.705
+BS	5.58242	19.53	3.6761
+BS	5.58425	19.63	3.7527
+BS	5.58612	19.63	3.6465
+BS	5.588	19.73	3.614
+BS	5.5899	19.73	3.751
+BS	5.59182	19.84	3.6729
+BS	5.59375	19.84	3.6956
+BS	5.59572	19.94	3.5992
+BS	5.5977	19.94	3.5611
+BS	5.59972	20.04	3.6348
+BS	5.60173	20.04	3.5943
+BS	5.60378	20.12	3.5945
+BS	5.60587	20.15	3.6027
+BS	5.60797	20.22	3.5673
+BS	5.61008	20.25	3.6168
+BS	5.61222	20.35	3.5911
+BS	5.61438	20.35	3.6004
+BS	5.61658	20.46	3.5882
+BS	5.61878	20.46	3.5611
+BS	5.62103	20.56	3.6228
+BS	5.62328	20.56	3.5845
+BS	5.62558	20.66	3.6142
+BS	5.62788	20.66	3.5134
+BS	5.63023	20.77	3.5115
+BS	5.63258	20.77	3.5478
+BS	5.63498	20.87	3.5297
+BS	5.6374	20.97	3.5387
+BS	5.63983	20.97	3.5121
+BS	5.6423	21.07	3.5584
+BS	5.6448	21.07	3.5235
+BS	5.64732	21.17	3.5484
+BS	5.64987	21.28	3.5106
+BS	5.65245	21.28	3.5499
+BS	5.65507	21.38	3.522
+BS	5.6577	21.38	3.5471
+BS	5.66037	21.48	3.4982
+BS	5.66305	21.59	3.5171
+BS	5.66578	21.59	3.4826
+BS	5.66853	21.69	3.4939
+BS	5.67132	21.79	3.4605
+BS	5.67413	21.79	3.4946
+BS	5.67697	21.89	3.475
+BS	5.67985	22	3.4655
+BS	5.68277	22	3.4589
+BS	5.6857	22.1	3.473
+BS	5.68867	22.2	3.4995
+BS	5.69168	22.3	3.4514
+BS	5.69472	22.3	3.4808
+BS	5.69778	22.41	3.4563
+BS	5.70088	22.51	3.4458
+BS	5.70403	22.59	3.4519
+BS	5.7072	22.61	3.4539
+BS	5.7104	22.71	3.4509
+BS	5.71365	22.81	3.409
+BS	5.71693	22.91	3.4367
+BS	5.72025	22.91	3.458
+BS	5.7236	23.02	3.4098
+BS	5.72698	23.12	3.4243
+BS	5.73042	23.22	3.4272
+BS	5.73387	23.32	3.3751
+BS	5.73737	23.38	3.3982
+BS	5.74092	23.43	3.4088
+BS	5.74448	23.53	3.3641
+BS	5.7481	23.63	3.3904
+BS	5.75177	23.73	3.4071
+BS	5.75547	23.84	3.3549
+BS	5.7592	23.94	3.3849
+BS	5.76298	24.04	3.3859
+BS	5.7668	24.13	3.3688
+BS	5.77065	24.18	3.3819
+BS	5.77457	24.25	3.3654
+BS	5.77852	24.35	3.3859
+BS	5.7825	24.45	3.3836
+BS	5.78653	24.56	3.3382
+BS	5.79062	24.66	3.3661
+BS	5.79473	24.76	3.3247
+BS	5.7989	24.86	3.3355
+BS	5.80312	24.96	3.3346
+BS	5.80738	25.07	3.3054
+BS	5.81168	25.17	3.3302
+BS	5.81603	25.27	3.3257
+BS	5.82045	25.38	3.3567
+BS	5.8249	25.51	3.3689
+BS	5.8294	25.66	3.3204
+BS	5.83393	25.78	3.3471
+BS	5.83853	25.88	3.3334
+BS	5.84318	25.98	3.3554
+BS	5.84788	26.08	3.3228
+BS	5.85263	26.19	3.3454
+BS	5.85745	26.29	3.3409
+BS	5.8623	26.41	3.3496
+BS	5.86722	26.59	3.3534
+BS	5.87218	26.69	3.3467
+BS	5.8772	26.79	3.3691
+BS	5.88227	26.9	3.3503
+BS	5.8874	27.03	3.3859
+BS	5.89258	27.2	3.3636
+BS	5.89782	27.3	3.3881
+BS	5.90312	27.41	3.3745
+BS	5.90848	27.56	3.4178
+BS	5.9139	27.71	3.4025
+BS	5.91937	27.82	3.439
+BS	5.92492	27.94	3.4442
+BS	5.9305	28.12	3.452
+BS	5.93617	28.22	3.4716
+BS	5.94188	28.37	3.4648
+BS	5.94767	28.52	3.4949
+BS	5.95352	28.62	3.4903
+BS	5.95943	28.82	3.526
+BS	5.9654	28.92	3.4844
+BS	5.97145	29.1	3.5475
+BS	5.97755	29.23	3.5301
+BS	5.98372	29.39	3.5217
+BS	5.98997	29.53	3.5454
+BS	5.99628	29.7	3.5437
+BS	6.00265	29.84	3.6081
+BS	6.0091	30.02	3.6447
+BS	6.01563	30.13	3.6543
+BS	6.02222	30.34	3.6941
+BS	6.02888	30.44	3.713
+BS	6.03562	30.65	3.7585
+BS	6.04243	30.82	3.7887
+BS	6.04932	30.95	3.7952
+BS	6.05628	31.15	3.8744
+BS	6.06332	31.33	3.8882
+BS	6.07043	31.45	3.9113
+BS	6.07763	31.65	3.9905
+BS	6.0849	31.85	4.0322
+BS	6.09225	32	4.0935
+BS	6.09968	32.16	4.1392
+BS	6.1072	32.36	4.2122
+BS	6.1148	32.56	4.2746
+BS	6.12248	32.76	4.2969
+BS	6.13025	32.94	4.3906
+BS	6.1381	33.1	4.4535
+BS	6.14603	33.28	4.5649
+BS	6.15407	33.46	4.6169
+BS	6.16217	33.65	4.7047
+BS	6.17037	33.86	4.8233
+BS	6.17867	34.06	4.9387
+BS	6.18705	34.25	5.0794
+BS	6.19552	34.45	5.1748
+BS	6.20408	34.65	5.3568
+BS	6.21275	34.82	5.5331
+BS	6.2215	34.96	5.7045
+BS	6.23035	35.06	5.945
+BS	6.2393	35.12	6.1609
+BS	6.24835	35.16	6.378
+BS	6.25748	35.19	6.6884
+BS	6.26673	35.23	7.0128
+BS	6.27608	35.29	7.3355
+BS	6.28553	35.36	7.6671
+BS	6.29508	35.42	8.0541
+BS	6.30475	35.5	8.5034
+BS	6.31452	35.57	8.9935
+BS	6.32438	35.63	9.5079
+BS	6.33437	35.69	10.047
+BS	6.34445	35.74	10.619
+BS	6.35465	35.79	11.229
+BS	6.36497	35.84	11.884
+BS	6.3754	35.88	12.585
+BS	6.38593	35.93	13.32
+BS	6.39658	35.98	14.114
+BS	6.40737	36.02	14.949
+BS	6.41825	36.07	15.817
+BS	6.42927	36.11	16.709
+BS	6.4404	36.15	17.616
+BS	6.45165	36.19	18.526
+BS	6.46303	36.23	19.465
+BS	6.47453	36.26	20.477
+BS	6.48615	36.3	21.547
+BS	6.49792	36.34	22.61
+BS	6.5098	36.37	23.596
+BS	6.52182	36.4	24.63
+BS	6.53395	36.43	25.672
+BS	6.54623	36.46	26.622
+BS	6.55865	36.49	27.625
+BS	6.5712	36.52	28.699
+BS	6.5839	36.55	29.63
+BS	6.59672	36.57	30.656
+BS	6.60968	36.6	31.572
+BS	6.6228	36.63	32.568
+BS	6.63605	36.65	33.457
+BS	6.64945	36.68	34.397
+BS	6.663	36.7	35.224
+BS	6.6767	36.73	36.125
+BS	6.69055	36.75	36.932
+BS	6.70455	36.77	37.699
+BS	6.7187	36.79	38.498
+BS	6.733	36.81	39.234
+BS	6.74747	36.82	39.914
+BS	6.76208	36.84	40.592
+BS	6.77687	36.86	41.264
+BS	6.79182	36.87	41.895
+BS	6.80693	36.89	42.493
+BS	6.8222	36.9	43.061
+BS	6.83765	36.92	43.616
+BS	6.85327	36.94	44.131
+BS	6.86905	36.95	44.641
+BS	6.885	36.96	44.947
+BS	6.90113	36.97	45.234
+BS	6.91745	36.98	45.579
+BS	6.93393	37	45.95
+BS	6.9506	37.01	46.306
+BS	6.96745	37.02	46.671
+BS	6.98448	37.03	47.039
+BS	7.00172	37.04	47.36
+BS	7.01913	37.05	47.697
+BS	7.03673	37.05	48.019
+BS	7.05453	37.06	48.29
+BS	7.07252	37.07	48.592
+BS	7.09072	37.08	48.885
+BS	7.1091	37.09	49.097
+BS	7.12768	37.1	49.3
+BS	7.14648	37.1	49.601
+BS	7.16548	37.11	49.889
+BS	7.1847	37.11	50.093
+BS	7.20412	37.12	50.235
+BS	7.22375	37.12	50.306
+BS	7.2436	37.13	50.427
+BS	7.26367	37.13	50.574
+BS	7.28395	37.13	50.786
+BS	7.30447	37.14	50.981
+BS	7.3252	37.14	51.162
+BS	7.34617	37.14	51.294
+BS	7.36735	37.14	51.426
+BS	7.38878	37.15	51.46
+BS	7.41043	37.15	51.476
+BS	7.43233	37.15	51.345
+BS	7.45448	37.15	51.003
+BS	7.47685	37.15	50.71
+BS	7.49948	37.15	50.444
+BS	7.52237	37.15	50.181
+BS	7.54548	37.15	50.271
+BS	7.56887	37.15	50.457
+BS	7.5925	37.15	49.998
+BS	7.6164	37.15	49.941
+BS	7.64055	37.16	50.611
+BS	7.66498	37.16	50.655
+BS	7.68967	37.15	50.592
+BS	7.71463	37.15	50.75
+BS	7.73987	37.15	50.321
+BS	7.76538	37.15	50.441
+BS	7.79117	37.15	50.517
+BS	7.81725	37.15	50.539
+BS	7.84362	37.15	50.482
+BS	7.87027	37.15	50.468
+BS	7.8972	37.15	50.47
+BS	7.92445	37.14	50.519
+BS	7.95198	37.14	50.625
+BS	7.97982	37.14	50.545
+BS	8.00797	37.14	50.423
+BS	8.03642	37.14	50.433
+BS	8.06518	37.13	50.387
+BS	8.09427	37.13	50.267
+BS	8.12367	37.13	50.268
+BS	8.1534	37.12	50.244
+BS	8.18345	37.12	50.288
+BS	8.21383	37.12	50.334
+BS	8.24455	37.11	50.271
+BS	8.2756	37.11	50.223
+BS	8.30698	37.11	50.199
+BS	8.33872	37.11	50.166
+BS	8.3708	37.11	50.15
+BS	8.40323	37.11	50.024
+BS	8.43603	37.11	49.93
+BS	8.46918	37.11	49.926
+BS	8.5027	37.1	49.927
+BS	8.53658	37.1	49.93
+BS	8.57083	37.1	49.883
+BS	8.60547	37.1	49.859
+BS	8.64048	37.09	49.82
+BS	8.67588	37.09	49.785
+BS	8.71167	37.09	49.75
+BS	8.74783	37.09	49.725
+BS	8.78442	37.08	49.691
+BS	8.82138	37.08	49.554
+BS	8.85877	37.08	49.509
+BS	8.89655	37.08	49.435
+BS	8.93477	37.08	49.412
+BS	8.97338	37.07	49.5
+BS	9.01243	37.07	49.476
+BS	9.05192	37.07	49.497
+BS	9.09182	37.06	49.469
+BS	9.13217	37.06	49.438
+BS	9.17297	37.06	49.403
+BS	9.2142	37.06	49.314
+BS	9.25588	37.06	49.284
+BS	9.29803	37.06	49.376
+BS	9.34065	37.05	49.381
+BS	9.38373	37.05	49.415
+BS	9.42728	37.05	49.354
+BS	9.47132	37.05	49.26
+BS	9.51582	37.05	49.138
+BS	9.56082	37.04	49.085
+BS	9.60632	37.04	49.077
+BS	9.65232	37.04	49.077
+BS	9.6988	37.04	49.086
+BS	9.74582	37.04	49.081
+BS	9.79333	37.04	49.049
+BS	9.84138	37.03	49.093
+BS	9.88997	37.04	49.075
+BS	9.93907	37.03	49.002
+BS	9.98872	37.03	48.99
+BS	10.0389	37.03	48.972
+BS	10.0897	37.03	48.951
+BS	10.1409	37.03	48.922
+BS	10.1928	37.02	48.893
+BS	10.2452	37.02	48.915
+BS	10.2982	37.03	48.863
+BS	10.3518	37.02	48.847
+BS	10.406	37.02	48.784
+BS	10.4608	37.02	48.759
+BS	10.5161	37.02	48.787
+BS	10.5721	37.02	48.787
+BS	10.6287	37.02	48.756
+BS	10.6859	37.02	48.737
+BS	10.7438	37.02	48.787
+BS	10.8022	37.01	48.793
+BS	10.8613	37.02	48.724
+BS	10.9211	37.01	48.673
+BS	10.9815	37.02	48.71
+BS	11.0426	37.01	48.685
+BS	11.1044	37.01	48.625
+BS	11.1668	37.01	48.605
+BS	11.2299	37.01	48.629
+BS	11.2937	37.01	48.66
+BS	11.3582	37.01	48.708
+BS	11.4235	37.01	48.712
+BS	11.4894	37.01	48.709
+BS	11.5561	37.01	48.776
+BS	11.6234	37.01	48.788
+BS	11.6916	37.01	48.745
+BS	11.7604	37.01	48.636
+BS	11.8301	37.01	48.543
+BS	11.9005	37.01	48.584
+BS	11.9716	37.01	48.632
+BS	12.0436	37.01	48.672
+BS	12.1163	37.01	48.708
+BS	12.1898	37.01	48.747
+BS	12.2642	37	48.76
+BS	12.3394	37.01	48.728
+BS	12.4154	37.01	48.693
+BS	12.4922	37	48.636
+BS	12.5698	37	48.71
+BS	12.6483	37	48.766
+BS	12.7277	37	48.819
+BS	12.8079	37	48.752
+BS	12.8891	37	48.692
+BS	12.9711	37	48.588
+BS	13.054	37	48.637
+BS	13.1378	37	48.704
+BS	13.2226	37	48.712
+BS	13.3083	37	48.674
+BS	13.3949	37	48.722
+BS	13.4824	37	48.748
+BS	13.571	37	48.744
+BS	13.6605	37	48.745
+BS	13.7509	37	48.75
+BS	13.8424	37	48.648
+BS	13.9349	37	48.769
+BS	14.0284	37	48.815
+BS	14.1229	37	48.785
+BS	14.2185	37	48.742
+BS	14.3151	37	48.855
+BS	14.4127	37	48.845
+BS	14.5115	37	48.734
+BS	14.6113	37	48.756
+BS	14.7122	37	48.737
+BS	14.8142	37	48.788
+BS	14.9174	37	48.807
+BS	15.0216	37	48.851
+BS	15.1271	37	48.798
+BS	15.2336	37	48.767
+BS	15.3414	37	48.761
+BS	15.4503	37	48.782
+BS	15.5604	37	48.819
+BS	15.6717	37	48.817
+BS	15.7843	37	48.842
+BS	15.8981	37	48.915
+BS	16.0131	37	49.046
+BS	16.1294	37	49.049
+BS	16.247	37	49.181
+BS	16.3659	37	49.215
+BS	16.486	37	49.282
+BS	16.6075	37	49.279
+BS	16.7303	37	49.3
+BS	16.8545	37	49.348
+BS	16.98	37	49.3
+BS	17.1069	37	49.161
+BS	17.2352	37	49.188
+BS	17.3649	37	49.377
+BS	17.4961	37	49.485
+BS	17.6286	37	49.503
+BS	17.7627	37	49.54
+BS	17.8981	37	49.522
+BS	18.0351	37	49.453
+BS	18.1736	37	49.417
+BS	18.3136	37	49.502
+BS	18.4551	37	49.503
+BS	18.5983	37	49.526
+BS	18.7429	37	49.678
+BS	18.8892	37	49.683
+BS	19.037	37	49.637
+BS	19.1865	37	49.608
+BS	19.3376	37	49.695
+BS	19.4904	37	49.811
+BS	19.6449	37	49.83
+BS	19.801	37	49.806
+BS	19.9588	37	49.798
+BS	20.1184	37	49.821
+BS	20.2798	37	49.83
+BS	20.4429	37	49.888
+BS	20.6078	37	49.915
+BS	20.7745	37	49.903
+BS	20.9431	37	49.909
+BS	21.1135	37	49.989
+BS	21.2857	37	50.09
+BS	21.4599	37	50.113
+BS	21.6359	37	50.09
+BS	21.8139	37	50.129
+BS	21.9939	37	50.253
+BS	22.1758	37	50.193
+BS	22.3598	37	50.15
+BS	22.5457	37	50.186
+BS	22.7337	37	50.162
+BS	22.9237	37	50.215
+BS	23.1158	37	50.125
+BS	23.3101	37	50.1
+BS	23.5064	37	50.097
+BS	23.705	37	50.036
+BS	23.9057	37	50.028
+BS	24.1086	37	50.191
+BS	24.3137	37	50.355
+BS	24.5211	37	50.456
+BS	24.7307	37	50.41
+BS	24.9427	37	50.225
+BS	25.157	37	50.255
+BS	25.3736	37	50.426
+BS	25.5926	37	50.543
+BS	25.814	37	50.682
+BS	26.0379	37	50.755
+BS	26.2642	37	50.786
+BS	26.493	37	50.818
+BS	26.7242	37	50.861
+BS	26.9581	37	50.885
+BS	27.1945	37	50.913
+BS	27.4335	37	51.048
+BS	27.6751	37	51.134
+BS	27.9194	37	51.204
+BS	28.1663	37	51.107
+BS	28.416	37	51.089
+BS	28.6684	37	51.078
+BS	28.9235	37	51.105
+BS	29.1815	37	51.078
+BS	29.4423	37	51.06
+BS	29.7059	37	51.101
+BS	29.9725	37	51.151
+BS	30.2419	37	51.247
+BS	30.5144	37	51.358
+BS	30.7898	37	51.397
+BS	31.0682	37	51.312
+BS	31.3497	37	51.243
+BS	31.6343	37	51.264
+BS	31.9221	37	51.322
+BS	32.2129	37	51.403
+BS	32.507	37	51.394
+BS	32.8043	37	51.432
+BS	33.1048	37	51.383
+BS	33.4087	37	51.408
+BS	33.7159	37	51.462
+BS	34.0264	37	51.563
+BS	34.3404	37	51.702
+BS	34.6578	37	51.818
+BS	34.9787	37	51.896
+BS	35.3031	37	51.935
+BS	35.631	37	51.975
+BS	35.9626	37	51.995
+BS	36.2978	37	51.974
+BS	36.6367	37	51.949
+BS	36.9793	37	52.02
+BS	37.3257	37	52.127
+BS	37.6758	37	51.967
+BS	38.0298	37	51.337
+BS	38.3877	37	51.016
+BS	38.7495	37	50.805
+BS	39.1153	37	50.489
+BS	39.4851	37	50.548
+BS	39.859	37	50.592
+BS	40.2369	37	50.699
+BS	40.6191	37	50.824
+BS	41.0053	37	50.976
+BS	41.3959	37	51.195
+BS	41.7907	37	51.384
+BS	42.1899	37	51.522
+BS	42.5934	37	51.625
+BS	43.0014	37	51.698
+BS	43.4138	37	51.76
+BS	43.8308	37	51.794
+BS	44.2523	37	51.723
+BS	44.6785	37	51.79
+BS	45.1094	37	51.894
+BS	45.5449	37	51.973
+BS	45.9853	37	52.086
+BS	46.4305	37	52.216
+BS	46.8805	37	52.317
+BS	47.3356	37	52.423
+BS	47.7956	37	52.51
+BS	48.2606	37	52.556
+BS	48.7308	37	52.47
+BS	49.2061	37	52.514
+BS	49.6866	37	52.586
+BS	50.1724	37	52.687
+BS	50.6636	37	52.786
+BS	51.1601	37	52.89
+BS	51.662	37	52.966
+BS	52.1695	37	53.017
+BS	52.6826	37	53.044
+BS	53.2012	37	53.035
+BS	53.7256	37	53.067
+BS	54.2557	37	53.113
+BS	54.7917	37	53.127
+BS	55.3335	37	53.145
+BS	55.8813	37	53.127
+BS	56.435	37	53.192
+BS	56.9949	37	53.264
+BS	57.5609	37	53.323
+BS	58.1331	37	53.4
+BS	58.7116	37	53.446
+BS	59.2964	37.01	53.441
+BS	59.8877	37	53.457
+BS	60.4854	37	53.481
+BS	61.0897	37	53.506
+BS	61.7007	37	53.56
+BS	62.3183	37	53.551
+BS	62.9427	37	53.538
+BS	63.5739	37	53.566
+BS	64.2121	37	53.61
+BS	64.8573	37	53.665
+BS	65.5096	37	53.705
+BS	66.169	37	53.745
+BS	66.8357	37	53.793
