# Supplementary material for: Dynamic matrices with DNA-encoded viscoelasticity for cell and organoid culture
Source: Nat Nanotechnol. 2023 Aug 7;18(12):1463–73. doi: 10.1038/s41565-023-01483-3 (PMC10716043; doi:10.1038/s41565-023-01483-3)
Supplement: Supplementary file 13 — RFU value from qPCR, gel volume quantification, statistical source data of cell viabilities and immune response. [file 41565_2023_1483_MOESM13_ESM.xlsx]

## Sheet: Fig_5_a
Cycle	Time	0µg/mL	2µg/mL	4µg/mL	10µg/mL	80µg/mL	320µg/mL
	[h]	[RFU]	[RFU]	[RFU]	[RFU]	[RFU]	[RFU]
1	0.0833333	2390.33	2393	2385.67	2398	2380.33	2521.67
2	0.166667	2391.67	2392.33	2385.67	2399.67	2380	2541.33
3	0.25	2393	2392.67	2386	2400.33	2379.33	2568.67
4	0.333333	2394.67	2395.67	2388	2398	2380	2586.33
5	0.416667	2397.67	2397	2389	2400.67	2384	2606
6	0.5	2400.67	2400	2389.67	2402.67	2384.67	2622.67
7	0.583333	2405.33	2402.67	2391	2406	2387	2635.33
8	0.666667	2407.33	2407.33	2393.67	2406.67	2390.33	2648
9	0.75	2410.33	2410.67	2396.67	2410	2393	2658
10	0.833333	2414	2414.33	2397	2414	2395.33	2671.33
11	0.916667	2417.33	2414.67	2398.67	2412.33	2396	2679.33
12	1	2419.67	2418	2401.67	2416.67	2399	2691
13	1.08333	2423.33	2420	2405.67	2417.33	2402.33	2700
14	1.16667	2428.67	2426.33	2406.33	2421	2403.67	2709.67
15	1.25	2430.67	2427.33	2409.33	2421.33	2408.67	2718.67
16	1.33333	2433.33	2432.67	2410	2425.67	2410.67	2727
17	1.41667	2439	2435.33	2413.33	2428.33	2412	2736
18	1.5	2442.67	2436.33	2414	2430	2415.67	2743.33
19	1.58333	2445.33	2440	2420	2432	2416.33	2754
20	1.66667	2446.67	2442	2419	2434.67	2418.33	2761.67
21	1.75	2454	2448.67	2423.67	2437.33	2424	2768
22	1.83333	2454.67	2451	2426.67	2438.33	2424.67	2777
23	1.91667	2458.67	2455	2425.33	2442.33	2429	2782.67
24	2	2463.33	2457.67	2431	2444.67	2431.33	2792
25	2.08333	2465.67	2459	2430.67	2448	2434	2794.67
26	2.16667	2470.67	2463.67	2436	2450.67	2436.67	2803.33
27	2.25	2471.67	2465.67	2437	2453.67	2440.67	2812
28	2.33333	2477.33	2469	2441	2455	2441	2817
29	2.41667	2480	2471.67	2441.33	2458.67	2443.67	2823
30	2.5	2485.33	2477	2445	2460	2447	2828.67
31	2.58333	2487.33	2480	2446.33	2465.67	2448.67	2838.33
32	2.66667	2493.33	2484	2450.33	2466.67	2452	2844.33
33	2.75	2493.67	2487.33	2452.67	2468.33	2456.67	2847.33
34	2.83333	2497.33	2491.33	2456	2472.33	2458.33	2854.33
35	2.91667	2502	2493	2456.33	2474	2462	2861.67
36	3	2506.33	2497	2461	2476	2463.33	2864.33
37	3.08333	2505.67	2502.33	2464.33	2478.33	2465.67	2870.67
38	3.16667	2512.33	2502	2464.33	2481	2469.67	2877
39	3.25	2515.33	2507	2469.67	2484	2473	2883
40	3.33333	2519.33	2511.67	2469.33	2487.33	2476	2885.33
41	3.41667	2523.67	2516.33	2475.67	2487.67	2480	2891.33
42	3.5	2525.67	2517	2477.67	2492.67	2482.67	2898.33
43	3.58333	2529	2524	2478.67	2495	2482.67	2903.67
44	3.66667	2531.67	2525.33	2481.67	2497.33	2487.67	2909.33
45	3.75	2536.67	2527.33	2482.67	2499	2489.67	2913
46	3.83333	2541.33	2532	2485.67	2503	2492	2917
47	3.91667	2541	2535	2491.33	2505.67	2494.67	2922
48	4	2547.67	2535.67	2491	2508.67	2500	2927
49	4.08333	2551.67	2539.67	2496.67	2512.67	2501.67	2930.33
50	4.16667	2555.67	2544	2498.67	2512.67	2503.33	2933.67
51	4.25	2557	2546	2501	2517.33	2506	2940.33
52	4.33333	2560.33	2550.67	2503	2519.33	2510.33	2942.33
53	4.41667	2564.67	2553.67	2506.67	2520	2510.67	2948.33
54	4.5	2567.67	2556	2509	2526.33	2514.67	2951.67
55	4.58333	2568.33	2558	2510.67	2528	2520.33	2957.67
56	4.66667	2574.33	2564.33	2514.67	2528.67	2519.33	2959
57	4.75	2580	2566.33	2516.67	2529.67	2524.33	2962.67
58	4.83333	2578.67	2569.67	2518.33	2535.33	2526.33	2969.67
59	4.91667	2583.33	2574.67	2521.67	2535	2528.33	2973.33
60	5	2587.67	2577	2523.67	2538.67	2532.67	2977.67
61	5.08333	2592	2580.67	2523.67	2541.33	2537.67	2978.67
62	5.16667	2593	2584	2528.33	2543.67	2537	2984.33
63	5.25	2596.33	2585	2530.33	2545.67	2540.33	2988.67
64	5.33333	2599.33	2588.33	2533	2549.33	2543.33	2990
65	5.41667	2603	2590.67	2535.33	2551	2545.33	2994
66	5.5	2606	2596	2539.67	2554	2546.67	2998.33
67	5.58333	2609	2596.67	2540	2556.33	2550.67	3003.67
68	5.66667	2611	2600.33	2540.67	2558.67	2554	3005.33
69	5.75	2615.67	2603.67	2543	2561	2552.67	3010.67
70	5.83333	2618.67	2605	2547	2563	2559.67	3012.33
71	5.91667	2622	2609.33	2550.67	2566.67	2560.67	3015.33
72	6	2626.67	2610.67	2554	2569.67	2562	3021.33
73	6.08333	2628.67	2617.67	2555.67	2570.67	2564.67	3024.67
74	6.16667	2630	2618.33	2557.33	2571.67	2567	3025
75	6.25	2634	2620.67	2558.33	2574.67	2572	3026.33
76	6.33333	2634.33	2622.33	2563	2577.33	2575	3032.67
77	6.41667	2638.67	2627	2562.33	2581.67	2576.33	3036
78	6.5	2643.33	2632	2567.67	2581.67	2578.33	3040.67
79	6.58333	2647	2636	2567.67	2583.67	2583.33	3041.67
80	6.66667	2648	2635.33	2571.33	2586.67	2583	3044.67
81	6.75	2650.33	2637.33	2574.67	2588.67	2587	3047
82	6.83333	2653	2641.33	2576	2588.33	2589.33	3052
83	6.91667	2656.67	2643.67	2578.33	2592.33	2592.33	3055.33
84	7	2660	2648.67	2580	2594.67	2594.33	3056.67
85	7.08333	2663	2649.67	2582.67	2594.67	2596.67	3059
86	7.16667	2666	2652	2584.33	2598.67	2599.67	3063.67
87	7.25	2668.33	2655	2586.33	2601.67	2601.67	3064.33
88	7.33333	2668	2657.33	2588.67	2601.33	2605	3067.33
89	7.41667	2673.33	2662	2588.67	2604.33	2606.33	3070
90	7.5	2677	2663	2593	2605	2609.33	3072.67
91	7.58333	2677.67	2665	2595.67	2608.33	2610.33	3076
92	7.66667	2681.67	2670	2597.67	2610	2613.33	3078.67
93	7.75	2683.33	2669.67	2597.33	2612.67	2615.33	3086.67
94	7.83333	2686.33	2674.33	2601.33	2614.33	2618.33	3085.67
95	7.91667	2690	2677.67	2605	2619	2621.67	3088
96	8	2691.33	2681.33	2606.67	2621	2623.67	3091
97	8.08333	2695.67	2683	2609	2620.33	2626.67	3092.33
98	8.16667	2697	2684.33	2610	2625	2627.67	3095.33
99	8.25	2700	2687.67	2612.33	2625	2629.33	3098
100	8.33333	2703.67	2692.33	2613	2627	2633.33	3103.67
101	8.41667	2706.33	2693	2616.67	2628.67	2636.67	3104.33
102	8.5	2705.33	2694.67	2616.33	2631	2636.33	3108
103	8.58333	2709.67	2697	2620.33	2632.33	2637	3109.33
104	8.66667	2714.67	2698.33	2622.67	2633.67	2642.67	3112.67
105	8.75	2712.67	2701.33	2626.33	2637.67	2645.67	3114.67
106	8.83333	2718	2704.33	2626	2637	2646	3118
107	8.91667	2720	2706.67	2629.67	2639.67	2647.67	3119.67
108	9	2721.33	2709.33	2630.67	2643.33	2649	3121.33
109	9.08333	2726	2712	2633	2645	2652.33	3123
110	9.16667	2726.67	2714	2634.33	2645.33	2654.67	3126
111	9.25	2728.67	2717.33	2637.33	2649.67	2654.67	3129
112	9.33333	2732	2719	2639.33	2649.67	2660.67	3132.33
113	9.41667	2733.67	2722	2642	2652.67	2660.33	3133.33
114	9.5	2739	2722.67	2642.67	2652.33	2666	3134.33
115	9.58333	2739.67	2727.33	2643	2654.67	2664	3139.67
116	9.66667	2740.33	2728	2645.33	2657.67	2669	3143
117	9.75	2745.67	2732.67	2648	2659.33	2670.33	3142.67
118	9.83333	2745.33	2735	2650.33	2660.67	2673	3147.33
119	9.91667	2751.67	2737.33	2652.67	2664	2673.67	3150
120	10	2749.33	2737.67	2652.67	2665	2677.33	3153.67
121	10.0833	2753.67	2741	2655.67	2665.67	2679	3154
122	10.1667	2756	2743.33	2656.67	2668.33	2681	3157.33
123	10.25	2757.67	2746	2659.33	2669.67	2685.33	3155
124	10.3333	2760.33	2749.33	2661.67	2673.67	2683.67	3160
125	10.4167	2764	2750.33	2664.67	2675	2686.67	3162
126	10.5	2765.33	2753.33	2663.67	2675.67	2689.67	3164.67
127	10.5833	2767.67	2753	2665.33	2678.33	2691.33	3166.33
128	10.6667	2770	2758.33	2669.67	2680	2694.67	3170.33
129	10.75	2773	2758	2670.67	2682	2694	3169.33
130	10.8333	2776.67	2760.67	2672	2682.33	2698	3171
131	10.9167	2779.33	2764	2674.33	2685.67	2699	3175
132	11	2780	2767	2674.67	2685	2700.33	3176
133	11.0833	2782.33	2771.67	2676.67	2686.67	2706	3178.67
134	11.1667	2784.67	2770.33	2679	2688.67	2706.33	3180.33
135	11.25	2785.33	2774	2681.67	2692.33	2706.67	3182.67
136	11.3333	2789	2776.33	2683.67	2695	2710.33	3184.33
137	11.4167	2791.67	2778.33	2684.67	2694.67	2711.33	3185.67
138	11.5	2794	2779.67	2686.67	2693.67	2717	3187
139	11.5833	2794	2781	2690	2699.33	2716.67	3190
140	11.6667	2797.67	2784.33	2692.33	2699.33	2718.33	3192.33
141	11.75	2800.67	2787.33	2695	2701	2721	3194
142	11.8333	2799.33	2791	2695.67	2704	2722.33	3197.33
143	11.9167	2803.67	2788.67	2696	2704	2723	3199
144	12	2805.33	2793.67	2697.67	2707	2726.33	3198
145	12.0833	2808.33	2794.33	2700.33	2708	2728	3202.67
146	12.1667	2810.67	2797.67	2701.33	2710.33	2728	3204.67
147	12.25	2814	2801.33	2700.33	2711.33	2733	3205.33
148	12.3333	2814.67	2802	2705	2714	2735.67	3208
149	12.4167	2816.67	2805	2704.67	2714.33	2736.67	3213.33
150	12.5	2820.33	2806.33	2705.67	2718.67	2737.67	3212.67
151	12.5833	2822.33	2809.67	2709	2716.67	2738.33	3210.67
152	12.6667	2825.67	2809.67	2711.67	2719	2740.67	3216
153	12.75	2827	2812	2712	2722.67	2743.33	3214.67
154	12.8333	2826.67	2816	2714.33	2721	2745	3219.67
155	12.9167	2829.67	2817.33	2717.33	2726.33	2746.67	3222
156	13	2832.67	2820.67	2718.33	2724.67	2746.33	3222
157	13.0833	2831.67	2821.67	2720	2728	2750.67	3222.67
158	13.1667	2836.67	2822.67	2722.33	2729.33	2753	3224.67
159	13.25	2837.67	2825.67	2724.67	2732	2754.67	3229.33
160	13.3333	2841	2829.67	2723.33	2732	2756.67	3230.67
161	13.4167	2841.33	2830.67	2724.33	2733.33	2755.67	3230.33
162	13.5	2843	2833	2729.67	2736.33	2758.67	3233.33
163	13.5833	2846.33	2835	2730.67	2737.33	2761.33	3234.67
164	13.6667	2849.67	2838	2731.67	2738	2765	3239.33
165	13.75	2853.33	2840.33	2734.67	2739.33	2764.33	3241.67
166	13.8333	2854.33	2842	2736	2742.33	2769	3240
167	13.9167	2855	2842.33	2735.67	2743	2768	3243
168	14	2856.33	2845	2737.67	2747	2771.33	3243.33
169	14.0833	2859.67	2846.33	2740	2746.67	2773.67	3246.33
170	14.1667	2859	2848.67	2741	2748.67	2775.33	3249
171	14.25	2862.67	2852	2745	2750.33	2776.67	3247.67
172	14.3333	2864.33	2853	2745	2751	2780.67	3248.33
173	14.4167	2868.33	2854.67	2748.67	2756	2781	3252.33
174	14.5	2869.33	2859.67	2747.33	2754.33	2781.33	3257
175	14.5833	2871.33	2861	2749	2756.33	2783	3256.33
176	14.6667	2873.67	2862.33	2751.67	2758.67	2789.67	3257
177	14.75	2874.67	2862.33	2752.67	2758.67	2785.67	3258.67
178	14.8333	2876.33	2865.33	2754.67	2760.33	2788.67	3259.67
179	14.9167	2879.33	2869.33	2755.33	2762.67	2791.67	3261.67
180	15	2881.33	2869	2758	2762	2795	3264
181	15.0833	2884.33	2875.33	2759	2764.67	2794.33	3267.33
182	15.1667	2884	2876.67	2760.67	2769.33	2794.67	3269
183	15.25	2887.33	2878.67	2763	2771	2801	3270.67
184	15.3333	2889.33	2879	2761.67	2770.67	2800	3269
185	15.4167	2890.33	2880.33	2764.67	2774.67	2801.33	3272
186	15.5	2894.33	2881	2766	2774.33	2806.33	3276.33
187	15.5833	2893.33	2886.33	2768.67	2774.33	2804.67	3276.33
188	15.6667	2897.33	2888	2770.67	2778	2807.67	3277.33
189	15.75	2899	2889.67	2772.67	2776.67	2808.67	3279
190	15.8333	2901	2893	2773.67	2779.33	2810.67	3280
191	15.9167	2904	2892	2772	2781.33	2813.67	3281.67
192	16	2906	2895.33	2776	2780.67	2815.67	3285.67
193	16.0833	2907	2896.67	2777	2785.67	2816	3285
194	16.1667	2910.33	2898	2779	2786.33	2818	3288
195	16.25	2912.33	2901.67	2778.33	2787	2819	3290
196	16.3333	2915	2904.33	2784	2788.67	2821.67	3290.67
197	16.4167	2916	2906.33	2785.33	2791.33	2823.67	3292.67
198	16.5	2917	2907.67	2784	2793	2825.67	3291.67
199	16.5833	2922	2909.33	2785.67	2795.33	2829	3293.33
200	16.6667	2920.67	2910.33	2790.67	2794	2828.67	3298.33
201	16.75	2922.67	2911	2792	2797.33	2830.33	3299.67
202	16.8333	2924.67	2915.33	2794	2798	2834	3299.67
203	16.9167	2927.67	2918	2794	2801.67	2831.67	3302
204	17	2928.67	2919	2794	2800.67	2835.33	3304.67
205	17.0833	2931	2918.67	2798.33	2801.33	2838	3305.33
206	17.1667	2933	2922	2797.67	2805.33	2836.33	3305.33
207	17.25	2934.33	2924.67	2799	2806	2841.67	3305.33
208	17.3333	2937.33	2926.33	2799.67	2807.67	2844	3309
209	17.4167	2938.33	2927.67	2800.33	2808.67	2843.67	3310
210	17.5	2941.67	2929	2802.33	2808.33	2843.67	3311
211	17.5833	2941.67	2930.33	2805.33	2810.67	2846.67	3313.67
212	17.6667	2943.33	2933.33	2805	2813	2849.67	3312.33
213	17.75	2946	2935.67	2809	2815.33	2849.67	3314.67
214	17.8333	2948.67	2935.33	2811.33	2814.67	2852	3317.33
215	17.9167	2949.33	2940	2812.33	2815.33	2853.67	3320
216	18	2951	2940	2812.33	2818.67	2857	3321.33
217	18.0833	2953.67	2942	2811.67	2821.67	2857.67	3324.33
218	18.1667	2955	2945.33	2816.67	2823.67	2858.33	3324.67
219	18.25	2960.33	2945	2815	2821.33	2862	3326.33
220	18.3333	2958.33	2948.67	2817	2826.33	2860	3326.67
221	18.4167	2960.33	2949.67	2820.33	2826	2863	3329
222	18.5	2964	2952.67	2824	2828	2865	3330
223	18.5833	2965.67	2955	2823.33	2828	2867	3332.33
224	18.6667	2966.33	2956.33	2824.67	2830.67	2868	3332.33
225	18.75	2968.67	2958.33	2826	2831.33	2869	3330
226	18.8333	2968	2960.33	2827	2832.67	2870.67	3334.33
227	18.9167	2970.67	2961.67	2828	2835.67	2874	3336.67
228	19	2974	2963.67	2830.67	2836	2876.67	3339.67
229	19.0833	2976	2968	2833	2838.33	2877.67	3341.67
230	19.1667	2977.67	2966	2833	2839	2878	3342
231	19.25	2980.33	2968.67	2835.33	2840.67	2880.33	3341.67
232	19.3333	2981.33	2971.33	2837.33	2841	2883.67	3344
233	19.4167	2984.33	2972.33	2838.67	2841.33	2883.67	3344.67
234	19.5	2984.33	2976.67	2839.67	2844.33	2886.67	3346
235	19.5833	2987	2977	2839.33	2845.67	2887	3350
236	19.6667	2988.67	2978.33	2841.67	2848	2888.33	3348.33
237	19.75	2989.67	2980.67	2844.67	2847.67	2889.33	3350.67
238	19.8333	2990.67	2984.33	2844.67	2852	2892.67	3353.67
239	19.9167	2993.67	2985	2847.33	2851.33	2891.33	3356.33
240	20	2996.33	2986.33	2847	2853.33	2896.33	3354.67
241	20.0833	2998.67	2988	2847.33	2855	2897	3356
242	20.1667	3000.33	2991.33	2852.33	2857	2897.33	3359.67
243	20.25	3000.67	2989.67	2851	2858.33	2898.67	3359.33
244	20.3333	3003	2996.33	2854	2858.67	2901.67	3358.67
245	20.4167	3006.33	2996	2854	2861.33	2904.67	3362
246	20.5	3006.67	2999	2856.33	2862	2904.33	3365
247	20.5833	3010.33	2999	2859.33	2864.67	2907.33	3364
248	20.6667	3011.67	3001.67	2859.67	2863	2907.67	3368.33
249	20.75	3011.33	3004.67	2860	2865.33	2911.67	3368
250	20.8333	3013.67	3005.33	2862.67	2866.33	2911.33	3370.67
251	20.9167	3018.33	3006.33	2861.67	2870.67	2914	3372.33
252	21	3017	3009.33	2863	2872	2915.67	3371.33
253	21.0833	3020.33	3009	2867	2871.33	2916.67	3374
254	21.1667	3019.33	3014.33	2866.33	2872.33	2916.67	3375
255	21.25	3022	3015.67	2870	2875.33	2919.67	3375
256	21.3333	3025	3018	2868.67	2876.33	2920	3374.33
257	21.4167	3025.33	3019	2872	2878.33	2923	3378.33
258	21.5	3028.67	3018.33	2872.33	2878	2924.33	3380.33
259	21.5833	3028.33	3022.33	2872.67	2881.33	2924.67	3382
260	21.6667	3032.33	3025	2876.67	2883	2927.67	3383.33
261	21.75	3034	3025	2876.67	2883	2928.67	3380.67
262	21.8333	3035.67	3025.67	2879.33	2883	2930	3385
263	21.9167	3037	3029.67	2881.67	2887	2929	3388
264	22	3037.33	3031.33	2881.33	2889	2931.33	3389.67
265	22.0833	3041	3032.67	2884	2889	2934.33	3391
266	22.1667	3043.33	3034.33	2884.33	2891.67	2937	3389.33
267	22.25	3044.67	3037.67	2885.33	2892.33	2938.33	3389.67
268	22.3333	3044.67	3037	2887	2894	2938.33	3390.67
269	22.4167	3047.33	3038	2887.33	2894	2942	3393.33
270	22.5	3049.33	3041.33	2887	2895.67	2943.67	3395.33
271	22.5833	3051.67	3041.67	2891.33	2899.33	2943.33	3397.33
272	22.6667	3052.67	3043.33	2892.67	2898.33	2945.67	3397.67
273	22.75	3054.67	3049	2894.67	2899.67	2947.33	3398.67
274	22.8333	3059.67	3048.67	2896	2901.67	2948	3401.33
275	22.9167	3056.67	3048.67	2894.67	2901	2947.33	3402.67
276	23	3063.67	3054.33	2897	2905.67	2950.67	3403
277	23.0833	3061.67	3056.33	2899.67	2906	2954	3403.33
278	23.1667	3064.67	3054	2899.33	2904.67	2955	3405
279	23.25	3063.33	3057.67	2900.67	2910	2956.33	3407.67
280	23.3333	3066	3060	2903.33	2910	2958	3409.33
281	23.4167	3068.33	3064	2904.33	2912.33	2957.67	3408
282	23.5	3070.33	3065	2903.67	2913.67	2960.33	3410.67
283	23.5833	3071.33	3063.67	2905.67	2916	2961	3411
284	23.6667	3072.67	3066.67	2911	2916.33	2961	3414
285	23.75	3076	3067.33	2909.67	2915	2963.33	3412.67
286	23.8333	3078.33	3068	2911.33	2918	2966.33	3417
287	23.9167	3079.67	3074	2913.33	2918.33	2966.67	3418.67
288	24	3081.67	3075	2911.33	2920	2969	3419.67
1	24.5	3090.33	3084	2922.67	2927.67	2979	3425
2	25	3102.33	3094.67	2929.33	2937.67	2985.67	3433.67
3	25.5	3111.33	3105.33	2936.33	2944	2994.33	3440.33
4	26	3119	3116	2945.33	2953	3002.67	3445
5	26.5	3130.33	3126	2951.67	2959	3010	3451.67
6	27	3140.33	3132.33	2961	2968.33	3019	3458.67
7	27.5	3151.67	3143.33	2966.33	2978	3027.33	3466
8	28	3158	3154.67	2975	2985.33	3036.67	3474.67
9	28.5	3168.67	3162.67	2980.67	2991.33	3043.67	3478
10	29	3178.33	3171.67	2987.67	2999.33	3050	3486.67
11	29.5	3190.33	3182.67	2997.33	3007	3062	3492.33
12	30	3197	3192.67	3005	3014	3068	3498.33
13	30.5	3207.67	3199.67	3010	3022.67	3076.33	3505
14	31	3218.67	3210.67	3016.67	3029.33	3084.67	3509.33
15	31.5	3227.67	3221.67	3023.33	3037.33	3089	3516
16	32	3238.33	3229.33	3029.33	3046.67	3100.33	3524.33
17	32.5	3248	3239.33	3039.67	3052.33	3106.33	3529.33
18	33	3257	3248	3045	3061	3117.33	3536.67
19	33.5	3264.33	3256	3050	3066	3120	3541
20	34	3274	3267.67	3057.67	3075.33	3129.33	3547.67
21	34.5	3283.67	3273	3065.67	3082.67	3138	3554.67
22	35	3290.67	3282	3068.67	3088.67	3145.33	3561.33
23	35.5	3300.33	3291.33	3079	3099.33	3152	3566.33
24	36	3312	3301	3084.33	3103	3157	3572
25	36.5	3320.67	3308.67	3091.67	3111	3167.67	3577.67
26	37	3330	3313	3099.67	3119.67	3174	3581
27	37.5	3339.67	3327	3103	3124.33	3179.33	3587.33
28	38	3347.67	3334	3110	3132.33	3187.33	3596
29	38.5	3354.67	3341	3118.33	3139.67	3195	3600.33
30	39	3363	3350.33	3123.33	3146.33	3201.33	3604.33
31	39.5	3371.33	3355.67	3130.67	3156.67	3208	3610.67
32	40	3381.67	3364.33	3135.33	3161	3216	3614.33
33	40.5	3389.33	3371.67	3141.67	3168.67	3223.33	3619.33
34	41	3397.33	3380	3146	3175	3227.67	3625.67
35	41.5	3404	3387	3156.33	3182.67	3233.67	3631
36	42	3415.33	3395.33	3159	3191	3241	3637.67
37	42.5	3424.67	3402.67	3166	3197	3249	3641
38	43	3429.33	3410	3171.33	3201.67	3253	3646.33
39	43.5	3439	3415.33	3179	3210	3261.67	3651.33
40	44	3448	3423	3184.33	3217	3267.67	3657
41	44.5	3457.67	3430	3188.67	3221.33	3275	3663
42	45	3466.33	3437.33	3195.33	3228.67	3281.67	3667.33
43	45.5	3474	3445.67	3202	3236.33	3286.67	3670.67
44	46	3479.33	3450.67	3205	3242.33	3291.33	3676.33
45	46.5	3490.33	3459.33	3210.67	3248.67	3298.67	3678.33
46	47	3496.33	3465.33	3217.67	3256.67	3304	3686.67
47	47.5	3505.33	3472.67	3224	3262.67	3310	3690.33
48	48	3513.67	3481	3226.67	3268.33	3314.67	3697

## Sheet: Fig_5_b
Sample	Time	Run 1	Run 2	Run 3	Run 4	Mean	StadDev
	[h]
Buffer	0	1	1	1	1	1	0
Buffer	0.1	1.16242	1.44461	1.69865	0.76043	1.26653	0.40225
Buffer	1	1.17887	1.49979	1.61409	1.25255	1.38633	0.20468
Buffer	2	1.19783	1.48775	1.61365	1.23628	1.38388	0.19998
Buffer	3	1.19877	1.46456	1.61898	1.19242	1.36868	0.20959
Buffer	4	1.1991	1.46954	1.61406	1.1664	1.36228	0.21594
Buffer	5	1.19359	1.45931	1.62174	1.14258	1.3543	0.22598
Buffer	6	1.18544	1.4541	1.63013	1.12116	1.34771	0.23716
Buffer	7	1.17536	1.45183	1.63153	1.10655	1.34132	0.24433
Buffer	8	1.16824	1.44742	1.6275	1.09173	1.33372	0.24844
Buffer	9	1.15151	1.44308	1.63076	1.07107	1.32411	0.25949
Buffer	10	1.13935	1.43402	1.63859	1.06316	1.31878	0.26652
Buffer	11	1.13496	1.43101	1.63059	1.05183	1.3121	0.26751
Buffer	12	1.12928	1.43843	1.63489	1.04068	1.31082	0.27522
Buffer	13	1.11702	1.4414	1.63539	1.0247	1.30463	0.28382
Buffer	14	1.10757	1.42619	1.63702	1.01692	1.29692	0.28672
Buffer	15	1.10867	1.4364	1.63272	1.00094	1.29468	0.29168
Buffer	16	1.10036	1.43785	1.63307	0.99861	1.29247	0.29462
Buffer	17	1.08779	1.44035	1.63969	0.99764	1.29136	0.30069
Buffer	18	1.09193	1.45282	1.63017	0.99242	1.29184	0.3
Buffer	19	1.08152	1.45219	1.64105	0.9806	1.28884	0.31023
Buffer	20	1.07252	1.44977	1.63263	0.97624	1.28279	0.31008
Buffer	21	1.0647	1.45118	1.6283	0.97774	1.28048	0.31002
Buffer	22	1.05412	1.45051	1.63198	0.97463	1.27781	0.31476
Buffer	23	1.05332	1.45957	1.62976	0.97778	1.28011	0.3148
Buffer	24	1.05256	1.46201	1.63502	0.9721	1.28042	0.31922
Buffer	25	1.04524	1.46395	1.6315	0.96764	1.27708	0.32147
Buffer	26	1.03534	1.47348	1.62993	0.96985	1.27715	0.3245
Buffer	27	1.03091	1.47429	1.63577	0.96768	1.27716	0.32857
Buffer	28	1.03315	1.48687	1.6334	0.96353	1.27924	0.33105
Buffer	29	1.02042	1.48558	1.63117	0.96108	1.27456	0.33394
Buffer	30	1.02269	1.49261	1.63549	0.96232	1.27828	0.336
Buffer	31	1.02086	1.49518	1.63167	0.95999	1.27692	0.3364
Buffer	32	1.01467	1.49855	1.63617	0.95881	1.27705	0.34066
Buffer	33	1.0078	1.50361	1.63364	0.95888	1.27598	0.34264
Buffer	34	1.0096	1.50803	1.63571	0.95467	1.277	0.34518
Buffer	35	1.00342	1.51226	1.63775	0.95586	1.27732	0.34807
Buffer	36	0.99845	1.51661	1.6333	0.95299	1.27534	0.34972
Buffer	37	0.99763	1.51832	1.64121	0.95273	1.27748	0.35312
Buffer	38	0.99022	1.52258	1.63289	0.94933	1.27375	0.35428
Buffer	39	0.97921	1.52699	1.63689	0.95139	1.27362	0.35901
Buffer	40	0.9792	1.52792	1.63489	0.94784	1.27246	0.35963
Buffer	41	0.97358	1.53012	1.6369	0.94675	1.27184	0.36269
Buffer	42	0.9769	1.53904	1.63558	0.94738	1.27472	0.36329
Buffer	43	0.97054	1.54333	1.63537	0.94632	1.27389	0.36633
Buffer	44	0.97191	1.5441	1.63451	0.94474	1.27381	0.36633
Buffer	45	0.9667	1.54636	1.64028	0.94784	1.27529	0.3693
Buffer	46	0.9585	1.55221	1.63817	0.94428	1.27329	0.3734
Buffer	47	0.95804	1.55348	1.63719	0.94318	1.27297	0.37385
Buffer	48	0.95239	1.55887	1.63753	0.94363	1.27311	0.37678
Buffer+FBS	0	1	1	1	1	1	0
Buffer+FBS	0.1	1.16552	1.26515	1.55625	1.18735	1.29357	0.18027
Buffer+FBS	1	1.14181	1.25971	0.93243	1.16159	1.12388	0.13765
Buffer+FBS	2	1.10425	1.19542	0.641	1.07875	1.00485	0.24769
Buffer+FBS	3	1.06661	1.15113	0.48371	1.00625	0.92693	0.30139
Buffer+FBS	4	1.02411	1.11121	0.41442	0.93874	0.87212	0.31315
Buffer+FBS	5	0.97879	1.07439	0.32326	0.89654	0.81824	0.3379
Buffer+FBS	6	0.92835	1.04364	0.32652	0.86076	0.78982	0.31796
Buffer+FBS	7	0.90005	1.00537	0.32836	0.82016	0.76348	0.29984
Buffer+FBS	8	0.88769	0.98808	0.32991	0.79791	0.7509	0.29121
Buffer+FBS	9	0.86577	0.97176	0.33106	0.75491	0.73088	0.28087
Buffer+FBS	10	0.85425	0.94771	0.33228	0.73262	0.71671	0.271
Buffer+FBS	11	0.84194	0.9363	0.33278	0.71741	0.7071	0.26516
Buffer+FBS	12	0.82228	0.91745	0.33446	0.69539	0.69239	0.25537
Buffer+FBS	13	0.81028	0.90919	0.33687	0.67897	0.68383	0.24979
Buffer+FBS	14	0.79876	0.89668	0.33794	0.6674	0.67519	0.24367
Buffer+FBS	15	0.7865	0.89767	0.33981	0.66468	0.67216	0.24114
Buffer+FBS	16	0.76902	0.88626	0.34027	0.65128	0.66171	0.23478
Buffer+FBS	17	0.76794	0.87323	0.34015	0.63527	0.65415	0.23086
Buffer+FBS	18	0.74701	0.87097	0.33996	0.63376	0.64792	0.22702
Buffer+FBS	19	0.73888	0.87043	0.34281	0.61518	0.64183	0.22494
Buffer+FBS	20	0.72199	0.85377	0.34457	0.61248	0.6332	0.21624
Buffer+FBS	21	0.71539	0.84941	0.34465	0.60469	0.62854	0.21408
Buffer+FBS	22	0.70231	0.83665	0.34566	0.59209	0.61918	0.20797
Buffer+FBS	23	0.69156	0.83766	0.34646	0.58898	0.61617	0.20674
Buffer+FBS	24	0.67985	0.83448	0.34715	0.58628	0.61194	0.20405
Buffer+FBS	25	0.66888	0.82088	0.34819	0.57766	0.6039	0.1978
Buffer+FBS	26	0.65926	0.81648	0.34866	0.57133	0.59893	0.19525
Buffer+FBS	27	0.65211	0.80819	0.35001	0.56555	0.59397	0.19113
Buffer+FBS	28	0.64264	0.80868	0.35006	0.56428	0.59141	0.19045
Buffer+FBS	29	0.63724	0.8021	0.35136	0.55693	0.58691	0.18728
Buffer+FBS	30	0.62913	0.80168	0.35158	0.55266	0.58376	0.18657
Buffer+FBS	31	0.61697	0.79481	0.35323	0.54914	0.57854	0.18246
Buffer+FBS	32	0.60978	0.78442	0.35288	0.54206	0.57229	0.17838
Buffer+FBS	33	0.60494	0.78702	0.35527	0.54238	0.5724	0.17811
Buffer+FBS	34	0.59582	0.77641	0.35476	0.53827	0.56631	0.17374
Buffer+FBS	35	0.58535	0.77164	0.35528	0.52966	0.56048	0.17153
Buffer+FBS	36	0.57329	0.76905	0.35606	0.52325	0.55541	0.17004
Buffer+FBS	37	0.56673	0.76286	0.35536	0.5231	0.55201	0.16752
Buffer+FBS	38	0.55407	0.76142	0.35639	0.51992	0.54795	0.16642
Buffer+FBS	39	0.54593	0.75272	0.35713	0.51177	0.54189	0.1628
Buffer+FBS	40	0.5343	0.74657	0.35736	0.50762	0.53646	0.16027
Buffer+FBS	41	0.52562	0.73941	0.35703	0.50053	0.53065	0.15775
Buffer+FBS	42	0.51562	0.73415	0.35792	0.49461	0.52558	0.15564
Buffer+FBS	43	0.50699	0.73076	0.35783	0.49148	0.52176	0.15459
Buffer+FBS	44	0.49829	0.72901	0.35946	0.48707	0.51846	0.15385
Buffer+FBS	45	0.4857	0.72397	0.35838	0.48504	0.51327	0.15269
Buffer+FBS	46	0.47913	0.7167	0.35873	0.47628	0.50771	0.1502
Buffer+FBS	47	0.4667	0.70875	0.35827	0.47112	0.50121	0.14788
Buffer+FBS	48	0.45573	0.70612	0.35893	0.46523	0.4965	0.14777
Buffer+FBS+Actin	0	1	1	1	1	1	0
Buffer+FBS+Actin	0.1	1.54437	1.49892	1.46049	1.39827	1.47677	0.05365
Buffer+FBS+Actin	1	1.64295	1.66021	1.26575	1.46929	1.52598	0.16351
Buffer+FBS+Actin	2	1.6123	1.66247	1.21265	1.53733	1.5305	0.18347
Buffer+FBS+Actin	3	1.59924	1.63723	1.16134	1.57074	1.52472	0.20576
Buffer+FBS+Actin	4	1.59044	1.6008	0.9884	1.6003	1.48884	0.28128
Buffer+FBS+Actin	5	1.58581	1.56272	0.99499	1.62185	1.48744	0.27835
Buffer+FBS+Actin	6	1.57802	1.53911	1.00326	1.63815	1.486	0.27471
Buffer+FBS+Actin	7	1.56918	1.49978	1.01667	1.65424	1.48519	0.2719
Buffer+FBS+Actin	8	1.56479	1.46373	1.02486	1.66439	1.48221	0.27114
Buffer+FBS+Actin	9	1.55661	1.43188	1.02986	1.66759	1.4785	0.27264
Buffer+FBS+Actin	10	1.54993	1.40514	1.03896	1.6756	1.47541	0.27151
Buffer+FBS+Actin	11	1.55054	1.37179	1.04202	1.67863	1.47041	0.27385
Buffer+FBS+Actin	12	1.53137	1.34195	1.05328	1.67434	1.46393	0.27261
Buffer+FBS+Actin	13	1.52584	1.33267	1.05252	1.67707	1.46247	0.27545
Buffer+FBS+Actin	14	1.52036	1.30972	1.06015	1.6811	1.46157	0.27904
Buffer+FBS+Actin	15	1.51312	1.2728	1.06485	1.67718	1.45256	0.28126
Buffer+FBS+Actin	16	1.50137	1.25788	1.07075	1.6775	1.44946	0.28245
Buffer+FBS+Actin	17	1.50237	1.24527	1.07268	1.68017	1.44946	0.2864
Buffer+FBS+Actin	18	1.49048	1.22637	1.07982	1.67998	1.44593	0.28866
Buffer+FBS+Actin	19	1.48441	1.20779	1.0812	1.68105	1.44267	0.29343
Buffer+FBS+Actin	20	1.47502	1.19028	1.08482	1.67682	1.43782	0.29563
Buffer+FBS+Actin	21	1.46773	1.17572	1.0848	1.67889	1.43497	0.30047
Buffer+FBS+Actin	22	1.46029	1.15075	1.09042	1.67631	1.4297	0.30454
Buffer+FBS+Actin	23	1.44738	1.14742	1.09215	1.682	1.42715	0.30463
Buffer+FBS+Actin	24	1.43857	1.1186	1.09466	1.67641	1.42075	0.31192
Buffer+FBS+Actin	25	1.42866	1.108	1.09984	1.6725	1.4158	0.31068
Buffer+FBS+Actin	26	1.42207	1.09522	1.10189	1.67301	1.41328	0.31461
Buffer+FBS+Actin	27	1.41419	1.08136	1.106	1.67887	1.41228	0.32028
Buffer+FBS+Actin	28	1.40646	1.06502	1.1048	1.67631	1.40659	0.32412
Buffer+FBS+Actin	29	1.39866	1.0577	1.1093	1.67682	1.40565	0.32671
Buffer+FBS+Actin	30	1.39866	1.04078	1.11187	1.67578	1.40311	0.33128
Buffer+FBS+Actin	31	1.38531	1.03355	1.11606	1.67347	1.39862	0.33087
Buffer+FBS+Actin	32	1.38381	1.01796	1.12025	1.67247	1.39667	0.33537
Buffer+FBS+Actin	33	1.37506	1.01032	1.11861	1.67361	1.3935	0.33849
Buffer+FBS+Actin	34	1.37074	0.99385	1.12072	1.66882	1.38896	0.34208
Buffer+FBS+Actin	35	1.35816	0.99017	1.11993	1.67006	1.38569	0.34361
Buffer+FBS+Actin	36	1.34996	0.9775	1.12445	1.66736	1.38106	0.34483
Buffer+FBS+Actin	37	1.34389	0.9697	1.12549	1.66939	1.37925	0.34802
Buffer+FBS+Actin	38	1.3407	0.95037	1.12181	1.66525	1.37264	0.35283
Buffer+FBS+Actin	39	1.3364	0.9362	1.12453	1.66516	1.37083	0.3587
Buffer+FBS+Actin	40	1.32242	0.9277	1.12567	1.66239	1.36417	0.35819
Buffer+FBS+Actin	41	1.31681	0.92085	1.12609	1.66108	1.36206	0.36093
Buffer+FBS+Actin	42	1.30896	0.90882	1.12688	1.65801	1.35704	0.36326
Buffer+FBS+Actin	43	1.30376	0.8999	1.12366	1.65598	1.35295	0.36596
Buffer+FBS+Actin	44	1.29913	0.88201	1.12632	1.6578	1.34934	0.37165
Buffer+FBS+Actin	45	1.29579	0.87655	1.12653	1.65061	1.34574	0.37132
Buffer+FBS+Actin	46	1.28961	0.85859	1.12775	1.65295	1.34211	0.37825
Buffer+FBS+Actin	47	1.28358	0.84793	1.12771	1.64556	1.33557	0.37789
Buffer+FBS+Actin	48	1.27638	0.83859	1.12524	1.64341	1.3302	0.37941
Buffer+FBS+Citrate	0	1	1	1	1	1	0
Buffer+FBS+Citrate	0.1	1.3183	1.31377	1.46473	1.66871	1.42972	0.14695
Buffer+FBS+Citrate	1	1.44558	1.38432	1.5958	1.71721	1.51848	0.13559
Buffer+FBS+Citrate	2	1.47337	1.40563	1.60767	1.57919	1.50662	0.08416
Buffer+FBS+Citrate	3	1.48893	1.41812	1.61749	1.34731	1.46981	0.09988
Buffer+FBS+Citrate	4	1.49858	1.43607	1.63123	1.15832	1.44163	0.17412
Buffer+FBS+Citrate	5	1.50552	1.44443	1.63319	1.10244	1.43496	0.19867
Buffer+FBS+Citrate	6	1.51122	1.45301	1.63212	1.08865	1.43519	0.20498
Buffer+FBS+Citrate	7	1.51842	1.45974	1.62697	1.08525	1.43765	0.20656
Buffer+FBS+Citrate	8	1.52258	1.4606	1.62448	1.08029	1.43835	0.209
Buffer+FBS+Citrate	9	1.52142	1.46887	1.61099	1.06952	1.43459	0.21076
Buffer+FBS+Citrate	10	1.51815	1.47226	1.60394	1.06992	1.43413	0.20929
Buffer+FBS+Citrate	11	1.51385	1.48004	1.60661	1.06155	1.43366	0.21344
Buffer+FBS+Citrate	12	1.51667	1.48216	1.59629	1.06162	1.43215	0.21157
Buffer+FBS+Citrate	13	1.51442	1.48609	1.58786	1.05572	1.43064	0.21303
Buffer+FBS+Citrate	14	1.51113	1.49185	1.58854	1.05576	1.43066	0.21294
Buffer+FBS+Citrate	15	1.51906	1.48704	1.57889	1.05041	1.42896	0.21433
Buffer+FBS+Citrate	16	1.51178	1.49138	1.57868	1.04418	1.42788	0.21699
Buffer+FBS+Citrate	17	1.50836	1.49297	1.56501	1.04325	1.42359	0.21439
Buffer+FBS+Citrate	18	1.5077	1.4963	1.56234	1.04314	1.42362	0.21424
Buffer+FBS+Citrate	19	1.50651	1.50005	1.54697	1.03204	1.41862	0.2169
Buffer+FBS+Citrate	20	1.50191	1.49835	1.55054	1.02805	1.41817	0.21907
Buffer+FBS+Citrate	21	1.50203	1.49593	1.54566	1.03075	1.41559	0.21604
Buffer+FBS+Citrate	22	1.4995	1.50368	1.53762	1.02205	1.41365	0.21944
Buffer+FBS+Citrate	23	1.49082	1.49942	1.53396	1.01566	1.40793	0.21991
Buffer+FBS+Citrate	24	1.48917	1.49856	1.53535	1.01171	1.40727	0.22181
Buffer+FBS+Citrate	25	1.47962	1.49341	1.52846	1.00302	1.40114	0.22327
Buffer+FBS+Citrate	26	1.48085	1.49282	1.5266	0.99825	1.39866	0.22448
Buffer+FBS+Citrate	27	1.47735	1.49359	1.52254	0.99581	1.39659	0.22463
Buffer+FBS+Citrate	28	1.47224	1.49322	1.52086	0.9899	1.39447	0.22682
Buffer+FBS+Citrate	29	1.46838	1.49189	1.51479	0.98261	1.38964	0.22813
Buffer+FBS+Citrate	30	1.46661	1.49497	1.51424	0.97915	1.38836	0.22939
Buffer+FBS+Citrate	31	1.45674	1.49199	1.51038	0.9728	1.38384	0.23059
Buffer+FBS+Citrate	32	1.4487	1.49201	1.50868	0.96559	1.38022	0.23282
Buffer+FBS+Citrate	33	1.45118	1.49093	1.50787	0.95962	1.37735	0.23443
Buffer+FBS+Citrate	34	1.44209	1.49469	1.50146	0.95481	1.3748	0.2359
Buffer+FBS+Citrate	35	1.4349	1.48976	1.49931	0.95115	1.37025	0.23557
Buffer+FBS+Citrate	36	1.43321	1.49294	1.49681	0.94198	1.36724	0.23907
Buffer+FBS+Citrate	37	1.42379	1.49464	1.49177	0.94061	1.36347	0.23809
Buffer+FBS+Citrate	38	1.41688	1.491	1.48824	0.93263	1.35858	0.23996
Buffer+FBS+Citrate	39	1.41196	1.48978	1.48401	0.92512	1.3541	0.24176
Buffer+FBS+Citrate	40	1.39989	1.48678	1.48271	0.91425	1.34752	0.24468
Buffer+FBS+Citrate	41	1.3939	1.48897	1.47826	0.90814	1.34427	0.24657
Buffer+FBS+Citrate	42	1.39163	1.485	1.47308	0.90352	1.3394	0.24631
Buffer+FBS+Citrate	43	1.38406	1.48416	1.47332	0.89635	1.33565	0.24865
Buffer+FBS+Citrate	44	1.38029	1.4855	1.46607	0.88952	1.33151	0.25025
Buffer+FBS+Citrate	45	1.37652	1.48501	1.46228	0.88244	1.32689	0.25179
Buffer+FBS+Citrate	46	1.36543	1.48156	1.46266	0.87404	1.32126	0.25393
Buffer+FBS+Citrate	47	1.3566	1.4822	1.45513	0.86828	1.316	0.25468
Buffer+FBS+Citrate	48	1.3557	1.48117	1.45723	0.86077	1.31403	0.25781

## Sheet: Fig_5_c
Sample	Day	Live	Dead	Cell survival
				%
2D	Day1	222	69	0.76289
2D	Day1	253	68	0.78816
2D	Day1	210	57	0.78652
2D	Day2	220	71	0.75601
2D	Day2	246	72	0.77358
2D	Day2	326	71	0.82116
2D	Day4	274	34	0.88961
2D	Day4	229	55	0.80634
2D	Day4	220	57	0.79422
2D	Day7	231	57	0.80208
2D	Day7	299	50	0.85673
2D	Day7	288	33	0.8972
DyNatrix	Day1	375	4	0.98945
DyNatrix	Day1	348	8	0.97753
DyNatrix	Day1	281	9	0.96897
DyNatrix	Day2	268	3	0.98893
DyNatrix	Day2	178	3	0.98343
DyNatrix	Day2	330	1	0.99698
DyNatrix	Day4	143	4	0.97279
DyNatrix	Day4	225	1	0.99558
DyNatrix	Day4	143	1	0.99306
DyNatrix	Day7	59	12	0.83099
DyNatrix	Day7	180	7	0.96257
DyNatrix	Day7	216	12	0.94737
Matrigel	Day1	334	77	0.81265
Matrigel	Day1	369	105	0.77848
Matrigel	Day1	431	67	0.86546
Matrigel	Day2	174	12	0.93548
Matrigel	Day2	208	32	0.86667
Matrigel	Day2	301	17	0.94654
Matrigel	Day4	287	1	0.99653
Matrigel	Day4	281	1	0.99645
Matrigel	Day4	283	2	0.99298
Matrigel	Day7	290	114	0.71782
Matrigel	Day7	366	71	0.83753
Matrigel	Day7	339	96	0.77931

## Sheet: Fig_5_f
PF4
Group Name	N 1	N 2	N 3	Mean	Std Dev
Glass	652.45	633.76	551.59	612.6	53.656
Teflon AF	170.15	568.18	239.86	326.063	212.556
AA Gel	162.05	125.2	165.05	150.767	22.192
P5	134.88	176.31	141.8	150.997	22.193
P5RGD	95.525	261.86	109.28	155.555	92.319
Monocyte CD11b
Group Name	N 1	N 2	N 3	Mean	Std Dev
Glass	48.5819	39.1182	31.5642	39.7548	8.52668
Teflon AF	25.6108	52.6678	20.2892	32.8559	17.3627
AA Gel	36.633	19.7697	27.2676	27.8901	8.44884
P5	24.7262	23.1536	24.5858	24.1552	0.87024
P5RGD	31.9573	54.7739	20.8368	35.856	17.3012
